# Supplementary material for: Phosphinoindenyl and phosphazidoindenyl complexes of lanthanum and samarium: synthesis, characterisation, and hydroamination catalysis
Source: Dalton Trans. 2021 Dec 24;51(5):1819–28. doi: 10.1039/d1dt03219d (PMC8805144; doi:10.1039/d1dt03219d)
Supplement: DT-051-D1DT03219D-s002 [file DT-051-D1DT03219D-s002.cif]

# Electronic Supplementary Material (ESI) for Dalton Transactions.
# This journal is © The Royal Society of Chemistry 2022

####################################################################### 
# 
# This file contains crystal structure data downloaded from the 
# Cambridge Structural Database (CSD) hosted by the Cambridge 
# Crystallographic Data Centre (CCDC).
# 
# Full information about CCDC data access policies and citation 
# guidelines are available at http://www.ccdc.cam.ac.uk/access/V1 
# 
# Audit and citation data items may have been added by the CCDC. 
# Please retain this information to preserve the provenance of 
# this file and to allow appropriate attribution of the data. 
# 
#######################################################################

data_1-Sm_1316j
_database_code_depnum_ccdc_archive 'CCDC 2108458'
loop_
_audit_author_name
_audit_author_address
'Judith Baumgartner'
;Graz University of Technology
Austria
;
_audit_update_record             
;
2021-12-13 deposited with the CCDC.	2021-12-16 downloaded from the CCDC.
;
_audit_creation_date             2021-12-09
_audit_creation_method           
;
Olex2 1.5
(compiled 2021.11.18 svn.ra9532c28 for OlexSys, GUI svn.r6429)
;
_shelx_SHELXL_version_number     2018/3
_chemical_name_common            ?
_chemical_name_systematic        ?
_chemical_formula_moiety         'C48 H50 N P2 Si2 Sm'
_chemical_formula_sum            'C48 H50 N P2 Si2 Sm'
_chemical_formula_weight         909.36
_chemical_melting_point          ?
loop_
_atom_type_symbol
_atom_type_description
_atom_type_scat_dispersion_real
_atom_type_scat_dispersion_imag
_atom_type_scat_source
C C 0.0033 0.0016 'International Tables Vol C Tables 4.2.6.8 and 6.1.1.4'
H H 0.0000 0.0000 'International Tables Vol C Tables 4.2.6.8 and 6.1.1.4'
N N 0.0061 0.0033 'International Tables Vol C Tables 4.2.6.8 and 6.1.1.4'
P P 0.1023 0.0942 'International Tables Vol C Tables 4.2.6.8 and 6.1.1.4'
Si Si 0.0817 0.0704 'International Tables Vol C Tables 4.2.6.8 and 6.1.1.4'
Sm Sm -0.1638 3.4418 'International Tables Vol C Tables 4.2.6.8 and 6.1.1.4'

_shelx_space_group_comment       
;
The symmetry employed for this shelxl refinement is uniquely defined
by the following loop, which should always be used as a source of
symmetry information in preference to the above space-group names.
They are only intended as comments.
;
_space_group_crystal_system      monoclinic
_space_group_IT_number           14
_space_group_name_H-M_alt        'P 21/n'
_space_group_name_Hall           '-P 2yn'
loop_
_space_group_symop_operation_xyz
'x, y, z'
'-x+1/2, y+1/2, -z+1/2'
'-x, -y, -z'
'x-1/2, -y-1/2, z-1/2'

_cell_length_a                   9.9293(19)
_cell_length_b                   37.125(7)
_cell_length_c                   11.726(2)
_cell_angle_alpha                90
_cell_angle_beta                 95.440(3)
_cell_angle_gamma                90
_cell_volume                     4303.0(14)
_cell_formula_units_Z            4
_cell_measurement_reflns_used    1005
_cell_measurement_temperature    273.15
_cell_measurement_theta_max      52.532
_cell_measurement_theta_min      4.645
_shelx_estimated_absorpt_T_max   ?
_shelx_estimated_absorpt_T_min   ?
_exptl_absorpt_coefficient_mu    1.529
_exptl_absorpt_correction_T_max  0.8622
_exptl_absorpt_correction_T_min  0.5463
_exptl_absorpt_correction_type   multi-scan
_exptl_absorpt_process_details   
;
SADABS v.2.10 (Bruker,2003) was used for absorption correction.
R(int) was 0.0586 before and 0.0284 after correction.
The Ratio of minimum to maximum transmission is 0.6533.
The \l/2 correction factor is 0.0015.
;
_exptl_absorpt_special_details   ?
_exptl_crystal_colour            red
_exptl_crystal_density_diffrn    1.404
_exptl_crystal_density_meas      .
_exptl_crystal_density_method    'not measured'
_exptl_crystal_description       block
_exptl_crystal_F_000             1860
_exptl_crystal_size_max          0.45
_exptl_crystal_size_mid          0.14
_exptl_crystal_size_min          0.10
_exptl_transmission_factor_max   ?
_exptl_transmission_factor_min   ?
_diffrn_reflns_av_R_equivalents  0.0370
_diffrn_reflns_av_unetI/netI     0.0328
_diffrn_reflns_Laue_measured_fraction_full 1.000
_diffrn_reflns_Laue_measured_fraction_max 0.999
_diffrn_reflns_limit_h_max       12
_diffrn_reflns_limit_h_min       -12
_diffrn_reflns_limit_k_max       46
_diffrn_reflns_limit_k_min       -46
_diffrn_reflns_limit_l_max       14
_diffrn_reflns_limit_l_min       -14
_diffrn_reflns_number            34194
_diffrn_reflns_point_group_measured_fraction_full 1.000
_diffrn_reflns_point_group_measured_fraction_max 0.999
_diffrn_reflns_theta_full        25.242
_diffrn_reflns_theta_max         26.374
_diffrn_reflns_theta_min         1.097
_diffrn_ambient_temperature      273.15
_diffrn_detector_area_resol_mean ?
_diffrn_measured_fraction_theta_full 1.000
_diffrn_measured_fraction_theta_max 0.999
_diffrn_measurement_device_type  'SMART APEX'
_diffrn_measurement_method       '\w scans'
_diffrn_radiation_monochromator  graphite
_diffrn_radiation_type           MoK\a
_diffrn_radiation_wavelength     0.71073
_diffrn_source                   ?
_diffrn_source_current           40.0
_diffrn_source_power             1.8
_diffrn_source_voltage           45.0
_reflns_Friedel_coverage         0.000
_reflns_Friedel_fraction_full    .
_reflns_Friedel_fraction_max     .
_reflns_number_gt                8415
_reflns_number_total             8808
_reflns_special_details          
;
 Reflections were merged by SHELXL according to the crystal
 class for the calculation of statistics and refinement.
 
 _reflns_Friedel_fraction is defined as the number of unique
 Friedel pairs measured divided by the number that would be
 possible theoretically, ignoring centric projections and
 systematic absences.
;
_reflns_threshold_expression     'I > 2\s(I)'
_computing_cell_refinement       'SAINT v6.45A (Bruker, 2003)'
_computing_data_collection       'Bruker-AXS SMART APEX'
_computing_data_reduction        'SAINT v6.45A (Bruker, 2003)'
_computing_molecular_graphics    'Olex2 1.5 (Dolomanov et al., 2009)'
_computing_publication_material  'Olex2 1.5 (Dolomanov et al., 2009)'
_computing_structure_refinement  'SHELXL 2018/3 (Sheldrick, 2015)'
_computing_structure_solution    'SHELXT 2014/5 (Sheldrick, 2014)'
_refine_diff_density_max         1.769
_refine_diff_density_min         -1.094
_refine_diff_density_rms         0.103
_refine_ls_extinction_coef       .
_refine_ls_extinction_method     none
_refine_ls_goodness_of_fit_ref   1.050
_refine_ls_hydrogen_treatment    constr
_refine_ls_matrix_type           full
_refine_ls_number_parameters     493
_refine_ls_number_reflns         8808
_refine_ls_number_restraints     0
_refine_ls_R_factor_all          0.0467
_refine_ls_R_factor_gt           0.0436
_refine_ls_restrained_S_all      1.050
_refine_ls_shift/su_max          0.001
_refine_ls_shift/su_mean         0.000
_refine_ls_structure_factor_coef Fsqd
_refine_ls_weighting_details     
'w=1/[\s^2^(Fo^2^)+(0.0280P)^2^+19.7141P] where P=(Fo^2^+2Fc^2^)/3'
_refine_ls_weighting_scheme      calc
_refine_ls_wR_factor_gt          0.0902
_refine_ls_wR_factor_ref         0.0922
_refine_special_details          ?
_olex2_refinement_description    
;
1. Fixed Uiso
 At 1.2 times of:
  All C(H) groups
 At 1.5 times of:
  All C(H,H,H) groups
2.a Aromatic/amide H refined with riding coordinates:
 C19(H19), C31(H31), C1(H1), C24(H24), C25(H25), C36(H36), C14(H14), C22(H22),
 C8(H8), C37(H37), C26(H26), C15(H15), C32(H32), C29(H29), C28(H28), C9(H9),
 C3(H3), C16(H16), C10(H10), C30(H30), C17(H17), C18(H18), C4(H4), C5(H5),
 C6(H6), C11(H11), C12(H12), C45(H45), C46(H46), C47(H47), C48(H48), C49(H49)
2.b Idealised Me refined as rotating group:
 C43(H43A,H43B,H43C), C39(H39A,H39B,H39C), C38(H38A,H38B,H38C), C42(H42A,H42B,
 H42C), C41(H41A,H41B,H41C), C40(H40A,H40B,H40C)
;
_atom_sites_solution_hydrogens   geom
_atom_sites_solution_primary     ?
_atom_sites_solution_secondary   ?
loop_
_atom_site_label
_atom_site_type_symbol
_atom_site_fract_x
_atom_site_fract_y
_atom_site_fract_z
_atom_site_U_iso_or_equiv
_atom_site_adp_type
_atom_site_occupancy
_atom_site_site_symmetry_order
_atom_site_calc_flag
_atom_site_refinement_flags_posn
_atom_site_refinement_flags_adp
_atom_site_refinement_flags_occupancy
_atom_site_disorder_assembly
_atom_site_disorder_group
Sm1 Sm 0.64334(2) 0.11269(2) 0.67696(2) 0.01435(6) Uani 1 1 d . . . . .
P2 P 0.78617(10) 0.08360(3) 0.37808(8) 0.01557(19) Uani 1 1 d . . . . .
P1 P 0.71209(10) 0.22192(3) 0.71726(9) 0.0173(2) Uani 1 1 d . . . . .
Si2 Si 0.58741(11) 0.07451(3) 0.93233(9) 0.0174(2) Uani 1 1 d . . . . .
Si1 Si 0.47091(10) 0.03779(3) 0.70872(9) 0.0156(2) Uani 1 1 d . . . . .
C19 C 0.4563(4) 0.15103(10) 0.5406(3) 0.0193(8) Uani 1 1 d . . . . .
H19 H 0.420401 0.138102 0.476919 0.023 Uiso 1 1 calc R U . . .
C33 C 0.8293(4) 0.09757(10) 0.5253(3) 0.0145(7) Uani 1 1 d . . . . .
C13 C 0.9528(4) 0.08425(9) 0.3217(3) 0.0145(7) Uani 1 1 d . . . . .
C20 C 0.6017(4) 0.18603(10) 0.6594(3) 0.0157(7) Uani 1 1 d . . . . .
C31 C 0.8603(4) 0.03288(11) 0.6137(4) 0.0211(8) Uani 1 1 d . . . . .
H31 H 0.827140 0.020289 0.548431 0.025 Uiso 1 1 calc R U . . .
C21 C 0.4920(4) 0.17415(10) 0.7234(3) 0.0176(8) Uani 1 1 d . . . . .
C1 C 0.8459(4) 0.22928(10) 0.5125(4) 0.0234(9) Uani 1 1 d . . . . .
H1 H 0.761227 0.233556 0.473874 0.028 Uiso 1 1 calc R U . . .
C7 C 0.7058(4) 0.12369(10) 0.3103(3) 0.0174(8) Uani 1 1 d . . . . .
C24 C 0.2550(4) 0.14639(11) 0.7993(4) 0.0250(9) Uani 1 1 d . . . . .
H24 H 0.176486 0.137417 0.826165 0.030 Uiso 1 1 calc R U . . .
C34 C 0.9122(4) 0.09000(11) 0.7160(3) 0.0180(8) Uani 1 1 d . . . . .
C35 C 0.8616(4) 0.07117(10) 0.6142(3) 0.0160(7) Uani 1 1 d . . . . .
C25 C 0.4593(4) 0.18199(11) 0.8359(3) 0.0206(8) Uani 1 1 d . . . . .
H25 H 0.516526 0.196115 0.884835 0.025 Uiso 1 1 calc R U . . .
C36 C 0.8674(4) 0.13138(10) 0.5726(3) 0.0158(7) Uani 1 1 d . . . . .
H36 H 0.864469 0.152982 0.532228 0.019 Uiso 1 1 calc R U . . .
C14 C 1.0822(4) 0.07545(11) 0.1591(3) 0.0228(9) Uani 1 1 d . . . . .
H14 H 1.084622 0.071604 0.080914 0.027 Uiso 1 1 calc R U . . .
C22 C 0.5730(4) 0.17258(10) 0.5466(3) 0.0174(8) Uani 1 1 d . . . . .
H22 H 0.623860 0.177322 0.485688 0.021 Uiso 1 1 calc R U . . .
C2 C 0.8574(4) 0.22273(10) 0.6296(4) 0.0197(8) Uani 1 1 d . . . . .
C8 C 0.7048(4) 0.18432(11) 0.2346(4) 0.0252(9) Uani 1 1 d . . . . .
H8 H 0.751143 0.205290 0.219450 0.030 Uiso 1 1 calc R U . . .
C37 C 0.9102(4) 0.12767(11) 0.6890(3) 0.0186(8) Uani 1 1 d . . . . .
H37 H 0.933288 0.146348 0.739996 0.022 Uiso 1 1 calc R U . . .
C26 C 0.3422(4) 0.16844(11) 0.8712(4) 0.0259(9) Uani 1 1 d . . . . .
H26 H 0.319483 0.173855 0.944432 0.031 Uiso 1 1 calc R U . . .
C15 C 1.2014(4) 0.07827(10) 0.2295(4) 0.0212(8) Uani 1 1 d . . . . .
H15 H 1.284214 0.076288 0.199001 0.025 Uiso 1 1 calc R U . . .
C32 C 0.9580(4) 0.07024(12) 0.8157(4) 0.0229(9) Uani 1 1 d . . . . .
H32 H 0.988732 0.082135 0.883025 0.027 Uiso 1 1 calc R U . . .
C27 C 0.4023(4) 0.15239(10) 0.6492(3) 0.0174(8) Uani 1 1 d . . . . .
C29 C 0.9087(4) 0.01487(11) 0.7107(4) 0.0261(9) Uani 1 1 d . . . . .
H29 H 0.910260 -0.010172 0.710262 0.031 Uiso 1 1 calc R U . . .
C28 C 0.2838(4) 0.13803(11) 0.6909(4) 0.0241(9) Uani 1 1 d . . . . .
H28 H 0.226536 0.123092 0.644833 0.029 Uiso 1 1 calc R U . . .
C9 C 0.7744(4) 0.15534(10) 0.2861(3) 0.0204(8) Uani 1 1 d . . . . .
H9 H 0.867349 0.156925 0.304802 0.025 Uiso 1 1 calc R U . . .
C3 C 0.9859(4) 0.21785(10) 0.6866(4) 0.0231(9) Uani 1 1 d . . . . .
H3 H 0.995401 0.213996 0.765316 0.028 Uiso 1 1 calc R U . . .
C16 C 0.9590(4) 0.07833(11) 0.2049(3) 0.0203(8) Uani 1 1 d . . . . .
H16 H 0.879186 0.076291 0.156967 0.024 Uiso 1 1 calc R U . . .
C10 C 0.5669(4) 0.12207(11) 0.2806(3) 0.0205(8) Uani 1 1 d . . . . .
H10 H 0.519887 0.101214 0.295879 0.025 Uiso 1 1 calc R U . . .
C30 C 0.9564(4) 0.03347(12) 0.8114(4) 0.0271(10) Uani 1 1 d . . . . .
H30 H 0.987313 0.020407 0.876370 0.033 Uiso 1 1 calc R U . . .
C17 C 1.1970(4) 0.08404(11) 0.3450(4) 0.0228(9) Uani 1 1 d . . . . .
H17 H 1.277192 0.085879 0.392449 0.027 Uiso 1 1 calc R U . . .
C18 C 1.0738(4) 0.08715(11) 0.3914(3) 0.0213(8) Uani 1 1 d . . . . .
H18 H 1.072175 0.091204 0.469483 0.026 Uiso 1 1 calc R U . . .
C4 C 1.0873(5) 0.22420(12) 0.5103(5) 0.0345(11) Uani 1 1 d . . . . .
H4 H 1.163654 0.224401 0.470100 0.041 Uiso 1 1 calc R U . . .
C5 C 1.0999(4) 0.21872(11) 0.6262(4) 0.0303(10) Uani 1 1 d . . . . .
H5 H 1.185298 0.215565 0.664820 0.036 Uiso 1 1 calc R U . . .
C6 C 0.9600(5) 0.22947(11) 0.4528(4) 0.0296(10) Uani 1 1 d . . . . .
H6 H 0.951226 0.233139 0.373984 0.036 Uiso 1 1 calc R U . . .
C11 C 0.5663(5) 0.18220(12) 0.2056(4) 0.0268(9) Uani 1 1 d . . . . .
H11 H 0.520060 0.201694 0.170770 0.032 Uiso 1 1 calc R U . . .
C12 C 0.4969(4) 0.15113(12) 0.2283(4) 0.0267(9) Uani 1 1 d . . . . .
H12 H 0.404041 0.149632 0.208846 0.032 Uiso 1 1 calc R U . . .
N1 N 0.5607(3) 0.07026(8) 0.7869(3) 0.0157(6) Uani 1 1 d . . . . .
C44 C 0.6213(4) 0.26206(10) 0.6579(3) 0.0187(8) Uani 1 1 d . . . . .
C43 C 0.6938(4) 0.11633(11) 0.9591(3) 0.0224(8) Uani 1 1 d . . . . .
H43A H 0.779853 0.112874 0.929682 0.034 Uiso 1 1 calc R U . . .
H43B H 0.707228 0.120922 1.039940 0.034 Uiso 1 1 calc R U . . .
H43C H 0.648386 0.136484 0.921260 0.034 Uiso 1 1 calc R U . . .
C39 C 0.5371(4) -0.00876(10) 0.7350(3) 0.0208(8) Uani 1 1 d . . . . .
H39A H 0.628890 -0.010002 0.715954 0.031 Uiso 1 1 calc R U . . .
H39B H 0.482514 -0.025469 0.688367 0.031 Uiso 1 1 calc R U . . .
H39C H 0.533972 -0.014796 0.814360 0.031 Uiso 1 1 calc R U . . .
C38 C 0.4895(4) 0.05030(11) 0.5546(3) 0.0214(8) Uani 1 1 d . . . . .
H38A H 0.465093 0.075119 0.542283 0.032 Uiso 1 1 calc R U . . .
H38B H 0.431159 0.035372 0.504635 0.032 Uiso 1 1 calc R U . . .
H38C H 0.581631 0.046771 0.538670 0.032 Uiso 1 1 calc R U . . .
C45 C 0.5096(4) 0.26147(11) 0.5769(4) 0.0242(9) Uani 1 1 d . . . . .
H45 H 0.473944 0.239504 0.550495 0.029 Uiso 1 1 calc R U . . .
C42 C 0.6795(4) 0.03553(11) 1.0057(4) 0.0250(9) Uani 1 1 d . . . . .
H42A H 0.627198 0.013951 0.991780 0.038 Uiso 1 1 calc R U . . .
H42B H 0.692519 0.040022 1.086627 0.038 Uiso 1 1 calc R U . . .
H42C H 0.765818 0.032662 0.976265 0.038 Uiso 1 1 calc R U . . .
C46 C 0.6706(4) 0.29536(11) 0.6978(4) 0.0266(9) Uani 1 1 d . . . . .
H46 H 0.744593 0.296332 0.752677 0.032 Uiso 1 1 calc R U . . .
C41 C 0.4275(4) 0.07993(12) 1.0017(4) 0.0251(9) Uani 1 1 d . . . . .
H41A H 0.377415 0.100006 0.967973 0.038 Uiso 1 1 calc R U . . .
H41B H 0.448369 0.084169 1.082215 0.038 Uiso 1 1 calc R U . . .
H41C H 0.374166 0.058419 0.990730 0.038 Uiso 1 1 calc R U . . .
C47 C 0.6103(4) 0.32712(12) 0.6562(4) 0.0312(10) Uani 1 1 d . . . . .
H47 H 0.643552 0.349208 0.683668 0.037 Uiso 1 1 calc R U . . .
C48 C 0.5014(5) 0.32591(12) 0.5745(4) 0.0305(10) Uani 1 1 d . . . . .
H48 H 0.461978 0.347194 0.545967 0.037 Uiso 1 1 calc R U . . .
C40 C 0.2858(4) 0.03662(12) 0.7272(4) 0.0260(9) Uani 1 1 d . . . . .
H40A H 0.273026 0.028953 0.803591 0.039 Uiso 1 1 calc R U . . .
H40B H 0.241404 0.020061 0.673104 0.039 Uiso 1 1 calc R U . . .
H40C H 0.248132 0.060247 0.714316 0.039 Uiso 1 1 calc R U . . .
C49 C 0.4508(5) 0.29324(12) 0.5349(4) 0.0298(10) Uani 1 1 d . . . . .
H49 H 0.376986 0.292502 0.479907 0.036 Uiso 1 1 calc R U . . .

loop_
_atom_site_aniso_label
_atom_site_aniso_U_11
_atom_site_aniso_U_22
_atom_site_aniso_U_33
_atom_site_aniso_U_23
_atom_site_aniso_U_13
_atom_site_aniso_U_12
Sm1 0.01382(10) 0.01157(10) 0.01820(10) 0.00146(7) 0.00435(7) 0.00017(7)
P2 0.0142(5) 0.0140(5) 0.0185(5) -0.0003(4) 0.0019(4) 0.0005(4)
P1 0.0177(5) 0.0142(5) 0.0200(5) 0.0001(4) 0.0017(4) -0.0017(4)
Si2 0.0212(5) 0.0163(5) 0.0153(5) 0.0008(4) 0.0044(4) -0.0027(4)
Si1 0.0142(5) 0.0148(5) 0.0180(5) 0.0001(4) 0.0029(4) -0.0007(4)
C19 0.0176(19) 0.0171(19) 0.023(2) -0.0015(15) -0.0012(15) 0.0010(15)
C33 0.0133(17) 0.0148(18) 0.0165(18) 0.0014(14) 0.0065(14) 0.0021(14)
C13 0.0167(18) 0.0088(17) 0.0178(18) 0.0011(14) 0.0007(14) 0.0009(13)
C20 0.0151(18) 0.0105(17) 0.0218(19) 0.0018(14) 0.0032(15) 0.0004(14)
C31 0.0167(19) 0.018(2) 0.030(2) 0.0017(16) 0.0087(16) 0.0005(15)
C21 0.0181(19) 0.0086(17) 0.026(2) 0.0031(15) 0.0016(15) 0.0032(14)
C1 0.025(2) 0.0141(19) 0.032(2) 0.0043(16) 0.0054(17) 0.0001(16)
C7 0.0193(19) 0.0165(19) 0.0165(18) -0.0011(14) 0.0017(15) 0.0037(15)
C24 0.0130(18) 0.025(2) 0.037(2) 0.0083(18) 0.0059(17) 0.0012(16)
C34 0.0103(17) 0.023(2) 0.022(2) 0.0026(16) 0.0056(15) 0.0037(14)
C35 0.0109(17) 0.0153(19) 0.0225(19) 0.0033(15) 0.0049(14) 0.0023(14)
C25 0.022(2) 0.018(2) 0.023(2) 0.0009(16) 0.0049(16) 0.0025(15)
C36 0.0124(17) 0.0173(19) 0.0183(18) 0.0035(15) 0.0039(14) -0.0023(14)
C14 0.031(2) 0.020(2) 0.0177(19) 0.0043(16) 0.0084(17) 0.0031(17)
C22 0.0217(19) 0.0120(18) 0.0184(19) 0.0041(14) 0.0027(15) 0.0069(15)
C2 0.021(2) 0.0092(17) 0.029(2) -0.0002(15) 0.0075(16) -0.0013(14)
C8 0.031(2) 0.019(2) 0.026(2) 0.0034(17) 0.0065(18) 0.0031(17)
C37 0.0125(18) 0.0189(19) 0.025(2) -0.0015(16) 0.0033(15) -0.0017(15)
C26 0.025(2) 0.025(2) 0.030(2) 0.0038(18) 0.0104(18) 0.0097(17)
C15 0.021(2) 0.0142(19) 0.029(2) 0.0033(16) 0.0091(17) 0.0015(15)
C32 0.0133(18) 0.031(2) 0.025(2) 0.0080(17) 0.0035(16) 0.0005(16)
C27 0.0149(18) 0.0126(18) 0.025(2) 0.0008(15) 0.0021(15) 0.0031(14)
C29 0.019(2) 0.018(2) 0.042(3) 0.0117(18) 0.0109(18) 0.0028(16)
C28 0.018(2) 0.018(2) 0.035(2) 0.0020(17) 0.0007(17) 0.0022(16)
C9 0.021(2) 0.018(2) 0.022(2) -0.0001(16) 0.0048(16) 0.0014(15)
C3 0.024(2) 0.0106(18) 0.034(2) 0.0022(16) 0.0010(17) 0.0013(15)
C16 0.021(2) 0.020(2) 0.0188(19) 0.0028(15) -0.0029(16) 0.0002(15)
C10 0.0179(19) 0.020(2) 0.023(2) -0.0027(16) 0.0011(16) 0.0003(15)
C30 0.018(2) 0.034(2) 0.030(2) 0.0179(19) 0.0053(17) 0.0045(17)
C17 0.0147(19) 0.024(2) 0.029(2) -0.0023(17) -0.0011(16) 0.0014(15)
C18 0.020(2) 0.024(2) 0.020(2) -0.0018(16) 0.0020(16) 0.0027(16)
C4 0.031(2) 0.020(2) 0.056(3) 0.003(2) 0.022(2) -0.0016(18)
C5 0.022(2) 0.016(2) 0.054(3) 0.0019(19) 0.006(2) 0.0019(16)
C6 0.034(2) 0.020(2) 0.037(3) 0.0029(18) 0.016(2) -0.0019(18)
C11 0.034(2) 0.024(2) 0.022(2) 0.0023(17) 0.0014(18) 0.0130(18)
C12 0.021(2) 0.030(2) 0.029(2) -0.0045(18) -0.0011(17) 0.0077(17)
N1 0.0148(15) 0.0149(16) 0.0182(16) -0.0005(12) 0.0050(12) -0.0002(12)
C44 0.021(2) 0.0147(19) 0.021(2) -0.0017(15) 0.0076(16) 0.0012(15)
C43 0.026(2) 0.019(2) 0.022(2) -0.0027(16) 0.0018(16) -0.0025(16)
C39 0.023(2) 0.0164(19) 0.022(2) -0.0002(15) 0.0026(16) -0.0012(15)
C38 0.027(2) 0.019(2) 0.0172(19) -0.0002(15) -0.0026(16) -0.0011(16)
C45 0.025(2) 0.019(2) 0.028(2) -0.0052(17) 0.0003(17) 0.0003(16)
C42 0.028(2) 0.024(2) 0.022(2) 0.0039(17) 0.0000(17) -0.0051(17)
C46 0.021(2) 0.020(2) 0.038(2) -0.0043(18) 0.0022(18) -0.0015(16)
C41 0.028(2) 0.027(2) 0.022(2) -0.0041(17) 0.0094(17) -0.0046(17)
C47 0.027(2) 0.016(2) 0.051(3) -0.0045(19) 0.007(2) -0.0034(17)
C48 0.028(2) 0.022(2) 0.042(3) 0.0038(19) 0.007(2) 0.0062(18)
C40 0.0159(19) 0.026(2) 0.037(2) -0.0027(18) 0.0048(17) -0.0019(16)
C49 0.027(2) 0.028(2) 0.033(2) -0.0007(19) -0.0014(19) 0.0101(18)

_geom_special_details            
;
 All esds (except the esd in the dihedral angle between two l.s. planes)
 are estimated using the full covariance matrix.  The cell esds are taken
 into account individually in the estimation of esds in distances, angles
 and torsion angles; correlations between esds in cell parameters are only
 used when they are defined by crystal symmetry.  An approximate (isotropic)
 treatment of cell esds is used for estimating esds involving l.s. planes.
;
loop_
_geom_bond_atom_site_label_1
_geom_bond_atom_site_label_2
_geom_bond_distance
_geom_bond_site_symmetry_2
_geom_bond_publ_flag
Sm1 Si1 3.3051(11) . ?
Sm1 C19 2.733(4) . ?
Sm1 C33 2.740(3) . ?
Sm1 C20 2.759(4) . ?
Sm1 C21 2.814(4) . ?
Sm1 C34 2.796(4) . ?
Sm1 C35 2.814(4) . ?
Sm1 C36 2.729(4) . ?
Sm1 C22 2.750(4) . ?
Sm1 C37 2.698(4) . ?
Sm1 C27 2.803(4) . ?
Sm1 N1 2.240(3) . ?
P2 C33 1.815(4) . ?
P2 C13 1.839(4) . ?
P2 C7 1.834(4) . ?
P1 C20 1.816(4) . ?
P1 C2 1.849(4) . ?
P1 C44 1.844(4) . ?
Si2 N1 1.708(3) . ?
Si2 C43 1.888(4) . ?
Si2 C42 1.877(4) . ?
Si2 C41 1.863(4) . ?
Si1 N1 1.713(3) . ?
Si1 C39 1.864(4) . ?
Si1 C38 1.892(4) . ?
Si1 C40 1.871(4) . ?
C19 H19 0.9300 . ?
C19 C22 1.404(5) . ?
C19 C27 1.429(5) . ?
C33 C35 1.444(5) . ?
C33 C36 1.409(5) . ?
C13 C16 1.394(5) . ?
C13 C18 1.391(5) . ?
C20 C21 1.449(5) . ?
C20 C22 1.417(5) . ?
C31 H31 0.9300 . ?
C31 C35 1.422(5) . ?
C31 C29 1.367(6) . ?
C21 C25 1.418(6) . ?
C21 C27 1.434(5) . ?
C1 H1 0.9300 . ?
C1 C2 1.389(6) . ?
C1 C6 1.387(6) . ?
C7 C9 1.401(5) . ?
C7 C10 1.392(5) . ?
C24 H24 0.9300 . ?
C24 C26 1.412(6) . ?
C24 C28 1.365(6) . ?
C34 C35 1.433(5) . ?
C34 C37 1.434(6) . ?
C34 C32 1.418(5) . ?
C25 H25 0.9300 . ?
C25 C26 1.366(6) . ?
C36 H36 0.9300 . ?
C36 C37 1.398(5) . ?
C14 H14 0.9300 . ?
C14 C15 1.382(6) . ?
C14 C16 1.386(6) . ?
C22 H22 0.9300 . ?
C2 C3 1.395(6) . ?
C8 H8 0.9300 . ?
C8 C9 1.386(6) . ?
C8 C11 1.388(6) . ?
C37 H37 0.9300 . ?
C26 H26 0.9300 . ?
C15 H15 0.9300 . ?
C15 C17 1.376(6) . ?
C32 H32 0.9300 . ?
C32 C30 1.366(6) . ?
C27 C28 1.420(6) . ?
C29 H29 0.9300 . ?
C29 C30 1.411(7) . ?
C28 H28 0.9300 . ?
C9 H9 0.9300 . ?
C3 H3 0.9300 . ?
C3 C5 1.392(6) . ?
C16 H16 0.9300 . ?
C10 H10 0.9300 . ?
C10 C12 1.394(6) . ?
C30 H30 0.9300 . ?
C17 H17 0.9300 . ?
C17 C18 1.390(6) . ?
C18 H18 0.9300 . ?
C4 H4 0.9300 . ?
C4 C5 1.368(7) . ?
C4 C6 1.388(7) . ?
C5 H5 0.9300 . ?
C6 H6 0.9300 . ?
C11 H11 0.9300 . ?
C11 C12 1.383(6) . ?
C12 H12 0.9300 . ?
C44 C45 1.391(6) . ?
C44 C46 1.394(6) . ?
C43 H43A 0.9600 . ?
C43 H43B 0.9600 . ?
C43 H43C 0.9600 . ?
C39 H39A 0.9600 . ?
C39 H39B 0.9600 . ?
C39 H39C 0.9600 . ?
C38 H38A 0.9600 . ?
C38 H38B 0.9600 . ?
C38 H38C 0.9600 . ?
C45 H45 0.9300 . ?
C45 C49 1.385(6) . ?
C42 H42A 0.9600 . ?
C42 H42B 0.9600 . ?
C42 H42C 0.9600 . ?
C46 H46 0.9300 . ?
C46 C47 1.390(6) . ?
C41 H41A 0.9600 . ?
C41 H41B 0.9600 . ?
C41 H41C 0.9600 . ?
C47 H47 0.9300 . ?
C47 C48 1.376(7) . ?
C48 H48 0.9300 . ?
C48 C49 1.376(6) . ?
C40 H40A 0.9600 . ?
C40 H40B 0.9600 . ?
C40 H40C 0.9600 . ?
C49 H49 0.9300 . ?

loop_
_geom_angle_atom_site_label_1
_geom_angle_atom_site_label_2
_geom_angle_atom_site_label_3
_geom_angle
_geom_angle_site_symmetry_1
_geom_angle_site_symmetry_3
_geom_angle_publ_flag
C19 Sm1 Si1 100.00(8) . . ?
C19 Sm1 C33 100.91(11) . . ?
C19 Sm1 C20 49.72(11) . . ?
C19 Sm1 C21 49.09(12) . . ?
C19 Sm1 C34 146.96(11) . . ?
C19 Sm1 C35 129.03(11) . . ?
C19 Sm1 C22 29.68(11) . . ?
C19 Sm1 C27 29.88(11) . . ?
C33 Sm1 Si1 106.79(8) . . ?
C33 Sm1 C20 105.02(11) . . ?
C33 Sm1 C21 134.18(11) . . ?
C33 Sm1 C34 49.67(11) . . ?
C33 Sm1 C35 30.10(10) . . ?
C33 Sm1 C22 87.49(11) . . ?
C33 Sm1 C27 130.75(11) . . ?
C20 Sm1 Si1 139.75(8) . . ?
C20 Sm1 C21 30.13(11) . . ?
C20 Sm1 C34 116.34(11) . . ?
C20 Sm1 C35 129.40(11) . . ?
C20 Sm1 C27 49.62(11) . . ?
C21 Sm1 Si1 111.62(8) . . ?
C21 Sm1 C35 159.01(11) . . ?
C34 Sm1 Si1 103.00(8) . . ?
C34 Sm1 C21 137.05(12) . . ?
C34 Sm1 C35 29.60(11) . . ?
C34 Sm1 C27 165.70(11) . . ?
C35 Sm1 Si1 89.36(8) . . ?
C36 Sm1 Si1 135.86(8) . . ?
C36 Sm1 C19 98.20(11) . . ?
C36 Sm1 C33 29.87(11) . . ?
C36 Sm1 C20 80.69(11) . . ?
C36 Sm1 C21 110.72(11) . . ?
C36 Sm1 C34 48.97(11) . . ?
C36 Sm1 C35 48.77(11) . . ?
C36 Sm1 C22 73.74(11) . . ?
C36 Sm1 C27 122.52(11) . . ?
C22 Sm1 Si1 129.48(8) . . ?
C22 Sm1 C20 29.80(11) . . ?
C22 Sm1 C21 48.70(11) . . ?
C22 Sm1 C34 121.53(11) . . ?
C22 Sm1 C35 117.30(11) . . ?
C22 Sm1 C27 48.81(11) . . ?
C37 Sm1 Si1 133.17(9) . . ?
C37 Sm1 C19 122.20(12) . . ?
C37 Sm1 C33 50.01(12) . . ?
C37 Sm1 C20 86.56(11) . . ?
C37 Sm1 C21 111.26(12) . . ?
C37 Sm1 C34 30.19(12) . . ?
C37 Sm1 C35 49.43(11) . . ?
C37 Sm1 C36 29.85(11) . . ?
C37 Sm1 C22 93.37(12) . . ?
C37 Sm1 C27 136.15(11) . . ?
C27 Sm1 Si1 90.56(8) . . ?
C27 Sm1 C21 29.58(11) . . ?
C27 Sm1 C35 158.11(11) . . ?
N1 Sm1 Si1 28.55(8) . . ?
N1 Sm1 C19 115.94(12) . . ?
N1 Sm1 C33 122.39(11) . . ?
N1 Sm1 C20 132.57(11) . . ?
N1 Sm1 C21 103.13(11) . . ?
N1 Sm1 C34 95.16(11) . . ?
N1 Sm1 C35 95.67(11) . . ?
N1 Sm1 C36 142.73(11) . . ?
N1 Sm1 C22 143.21(11) . . ?
N1 Sm1 C37 121.75(12) . . ?
N1 Sm1 C27 94.66(11) . . ?
C33 P2 C13 101.49(17) . . ?
C33 P2 C7 103.54(17) . . ?
C7 P2 C13 101.71(17) . . ?
C20 P1 C2 106.22(17) . . ?
C20 P1 C44 101.29(18) . . ?
C44 P1 C2 99.01(17) . . ?
N1 Si2 Sm1 35.25(11) . . ?
N1 Si2 C43 105.86(17) . . ?
N1 Si2 C42 114.17(18) . . ?
N1 Si2 C41 112.84(18) . . ?
C43 Si2 Sm1 70.64(13) . . ?
C42 Si2 Sm1 127.67(14) . . ?
C42 Si2 C43 108.52(19) . . ?
C41 Si2 Sm1 123.77(15) . . ?
C41 Si2 C43 108.98(19) . . ?
C41 Si2 C42 106.4(2) . . ?
N1 Si1 Sm1 38.67(11) . . ?
N1 Si1 C39 113.97(17) . . ?
N1 Si1 C38 104.22(17) . . ?
N1 Si1 C40 114.93(18) . . ?
C39 Si1 Sm1 128.34(13) . . ?
C39 Si1 C38 108.73(18) . . ?
C39 Si1 C40 107.10(19) . . ?
C38 Si1 Sm1 65.62(12) . . ?
C40 Si1 Sm1 123.88(14) . . ?
C40 Si1 C38 107.6(2) . . ?
Sm1 C19 H19 112.9 . . ?
C22 C19 Sm1 75.9(2) . . ?
C22 C19 H19 125.9 . . ?
C22 C19 C27 108.2(3) . . ?
C27 C19 Sm1 77.8(2) . . ?
C27 C19 H19 125.9 . . ?
P2 C33 Sm1 124.29(17) . . ?
C35 C33 Sm1 77.8(2) . . ?
C35 C33 P2 120.6(3) . . ?
C36 C33 Sm1 74.6(2) . . ?
C36 C33 P2 131.2(3) . . ?
C36 C33 C35 106.7(3) . . ?
C16 C13 P2 118.4(3) . . ?
C18 C13 P2 123.1(3) . . ?
C18 C13 C16 118.2(4) . . ?
P1 C20 Sm1 127.98(18) . . ?
C21 C20 Sm1 77.0(2) . . ?
C21 C20 P1 119.1(3) . . ?
C22 C20 Sm1 74.8(2) . . ?
C22 C20 P1 131.9(3) . . ?
C22 C20 C21 106.4(3) . . ?
C35 C31 H31 120.5 . . ?
C29 C31 H31 120.5 . . ?
C29 C31 C35 118.9(4) . . ?
C20 C21 Sm1 72.8(2) . . ?
C25 C21 Sm1 121.3(3) . . ?
C25 C21 C20 132.0(4) . . ?
C25 C21 C27 119.8(4) . . ?
C27 C21 Sm1 74.8(2) . . ?
C27 C21 C20 108.1(3) . . ?
C2 C1 H1 119.8 . . ?
C6 C1 H1 119.8 . . ?
C6 C1 C2 120.4(4) . . ?
C9 C7 P2 124.6(3) . . ?
C10 C7 P2 117.0(3) . . ?
C10 C7 C9 118.4(4) . . ?
C26 C24 H24 119.4 . . ?
C28 C24 H24 119.4 . . ?
C28 C24 C26 121.2(4) . . ?
C35 C34 Sm1 75.9(2) . . ?
C35 C34 C37 107.2(3) . . ?
C37 C34 Sm1 71.1(2) . . ?
C32 C34 Sm1 121.2(2) . . ?
C32 C34 C35 119.6(4) . . ?
C32 C34 C37 133.1(4) . . ?
C33 C35 Sm1 72.1(2) . . ?
C31 C35 Sm1 122.8(2) . . ?
C31 C35 C33 132.4(4) . . ?
C31 C35 C34 119.5(4) . . ?
C34 C35 Sm1 74.5(2) . . ?
C34 C35 C33 107.9(3) . . ?
C21 C25 H25 120.6 . . ?
C26 C25 C21 118.9(4) . . ?
C26 C25 H25 120.6 . . ?
Sm1 C36 H36 117.4 . . ?
C33 C36 Sm1 75.5(2) . . ?
C33 C36 H36 125.0 . . ?
C37 C36 Sm1 73.9(2) . . ?
C37 C36 C33 110.0(3) . . ?
C37 C36 H36 125.0 . . ?
C15 C14 H14 120.0 . . ?
C15 C14 C16 120.0(4) . . ?
C16 C14 H14 120.0 . . ?
Sm1 C22 H22 116.9 . . ?
C19 C22 Sm1 74.5(2) . . ?
C19 C22 C20 109.8(3) . . ?
C19 C22 H22 125.1 . . ?
C20 C22 Sm1 75.4(2) . . ?
C20 C22 H22 125.1 . . ?
C1 C2 P1 123.9(3) . . ?
C1 C2 C3 118.8(4) . . ?
C3 C2 P1 117.3(3) . . ?
C9 C8 H8 119.8 . . ?
C9 C8 C11 120.3(4) . . ?
C11 C8 H8 119.8 . . ?
Sm1 C37 H37 111.6 . . ?
C34 C37 Sm1 78.7(2) . . ?
C34 C37 H37 126.0 . . ?
C36 C37 Sm1 76.3(2) . . ?
C36 C37 C34 108.0(3) . . ?
C36 C37 H37 126.0 . . ?
C24 C26 H26 119.2 . . ?
C25 C26 C24 121.6(4) . . ?
C25 C26 H26 119.2 . . ?
C14 C15 H15 120.2 . . ?
C17 C15 C14 119.6(4) . . ?
C17 C15 H15 120.2 . . ?
C34 C32 H32 120.5 . . ?
C30 C32 C34 119.0(4) . . ?
C30 C32 H32 120.5 . . ?
C19 C27 Sm1 72.3(2) . . ?
C19 C27 C21 107.3(3) . . ?
C21 C27 Sm1 75.6(2) . . ?
C28 C27 Sm1 119.3(3) . . ?
C28 C27 C19 133.4(4) . . ?
C28 C27 C21 119.3(4) . . ?
C31 C29 H29 119.3 . . ?
C31 C29 C30 121.4(4) . . ?
C30 C29 H29 119.3 . . ?
C24 C28 C27 119.3(4) . . ?
C24 C28 H28 120.4 . . ?
C27 C28 H28 120.4 . . ?
C7 C9 H9 119.8 . . ?
C8 C9 C7 120.5(4) . . ?
C8 C9 H9 119.8 . . ?
C2 C3 H3 119.9 . . ?
C5 C3 C2 120.3(4) . . ?
C5 C3 H3 119.9 . . ?
C13 C16 H16 119.5 . . ?
C14 C16 C13 121.0(4) . . ?
C14 C16 H16 119.5 . . ?
C7 C10 H10 119.4 . . ?
C7 C10 C12 121.2(4) . . ?
C12 C10 H10 119.4 . . ?
C32 C30 C29 121.5(4) . . ?
C32 C30 H30 119.3 . . ?
C29 C30 H30 119.3 . . ?
C15 C17 H17 119.7 . . ?
C15 C17 C18 120.6(4) . . ?
C18 C17 H17 119.7 . . ?
C13 C18 H18 119.8 . . ?
C17 C18 C13 120.5(4) . . ?
C17 C18 H18 119.8 . . ?
C5 C4 H4 120.1 . . ?
C5 C4 C6 119.8(4) . . ?
C6 C4 H4 120.1 . . ?
C3 C5 H5 119.8 . . ?
C4 C5 C3 120.4(4) . . ?
C4 C5 H5 119.8 . . ?
C1 C6 C4 120.2(4) . . ?
C1 C6 H6 119.9 . . ?
C4 C6 H6 119.9 . . ?
C8 C11 H11 120.0 . . ?
C12 C11 C8 120.0(4) . . ?
C12 C11 H11 120.0 . . ?
C10 C12 H12 120.2 . . ?
C11 C12 C10 119.6(4) . . ?
C11 C12 H12 120.2 . . ?
Si2 N1 Sm1 118.64(16) . . ?
Si2 N1 Si1 128.54(19) . . ?
Si1 N1 Sm1 112.77(16) . . ?
C45 C44 P1 125.1(3) . . ?
C45 C44 C46 118.4(4) . . ?
C46 C44 P1 116.5(3) . . ?
Si2 C43 H43A 109.5 . . ?
Si2 C43 H43B 109.5 . . ?
Si2 C43 H43C 109.5 . . ?
H43A C43 H43B 109.5 . . ?
H43A C43 H43C 109.5 . . ?
H43B C43 H43C 109.5 . . ?
Si1 C39 H39A 109.5 . . ?
Si1 C39 H39B 109.5 . . ?
Si1 C39 H39C 109.5 . . ?
H39A C39 H39B 109.5 . . ?
H39A C39 H39C 109.5 . . ?
H39B C39 H39C 109.5 . . ?
Si1 C38 H38A 109.5 . . ?
Si1 C38 H38B 109.5 . . ?
Si1 C38 H38C 109.5 . . ?
H38A C38 H38B 109.5 . . ?
H38A C38 H38C 109.5 . . ?
H38B C38 H38C 109.5 . . ?
C44 C45 H45 119.6 . . ?
C49 C45 C44 120.7(4) . . ?
C49 C45 H45 119.6 . . ?
Si2 C42 H42A 109.5 . . ?
Si2 C42 H42B 109.5 . . ?
Si2 C42 H42C 109.5 . . ?
H42A C42 H42B 109.5 . . ?
H42A C42 H42C 109.5 . . ?
H42B C42 H42C 109.5 . . ?
C44 C46 H46 119.7 . . ?
C47 C46 C44 120.6(4) . . ?
C47 C46 H46 119.7 . . ?
Si2 C41 H41A 109.5 . . ?
Si2 C41 H41B 109.5 . . ?
Si2 C41 H41C 109.5 . . ?
H41A C41 H41B 109.5 . . ?
H41A C41 H41C 109.5 . . ?
H41B C41 H41C 109.5 . . ?
C46 C47 H47 120.0 . . ?
C48 C47 C46 120.1(4) . . ?
C48 C47 H47 120.0 . . ?
C47 C48 H48 120.0 . . ?
C47 C48 C49 120.1(4) . . ?
C49 C48 H48 120.0 . . ?
Si1 C40 H40A 109.5 . . ?
Si1 C40 H40B 109.5 . . ?
Si1 C40 H40C 109.5 . . ?
H40A C40 H40B 109.5 . . ?
H40A C40 H40C 109.5 . . ?
H40B C40 H40C 109.5 . . ?
C45 C49 H49 119.9 . . ?
C48 C49 C45 120.2(4) . . ?
C48 C49 H49 119.9 . . ?

loop_
_geom_torsion_atom_site_label_1
_geom_torsion_atom_site_label_2
_geom_torsion_atom_site_label_3
_geom_torsion_atom_site_label_4
_geom_torsion
_geom_torsion_site_symmetry_1
_geom_torsion_site_symmetry_2
_geom_torsion_site_symmetry_3
_geom_torsion_site_symmetry_4
_geom_torsion_publ_flag
Sm1 Si2 N1 Si1 -177.3(4) . . . . ?
Sm1 Si1 N1 Si2 177.4(3) . . . . ?
Sm1 C19 C22 C20 -67.8(3) . . . . ?
Sm1 C19 C27 C21 68.2(3) . . . . ?
Sm1 C19 C27 C28 -113.9(4) . . . . ?
Sm1 C33 C35 C31 118.5(4) . . . . ?
Sm1 C33 C35 C34 -66.5(2) . . . . ?
Sm1 C33 C36 C37 66.5(3) . . . . ?
Sm1 C20 C21 C25 117.0(4) . . . . ?
Sm1 C20 C21 C27 -67.1(3) . . . . ?
Sm1 C20 C22 C19 67.2(3) . . . . ?
Sm1 C21 C25 C26 -89.6(4) . . . . ?
Sm1 C21 C27 C19 -65.9(3) . . . . ?
Sm1 C21 C27 C28 115.8(3) . . . . ?
Sm1 C34 C35 C33 64.9(2) . . . . ?
Sm1 C34 C35 C31 -119.3(3) . . . . ?
Sm1 C34 C37 C36 -71.4(3) . . . . ?
Sm1 C34 C32 C30 92.8(4) . . . . ?
Sm1 C36 C37 C34 73.1(3) . . . . ?
Sm1 C27 C28 C24 91.9(4) . . . . ?
P2 C33 C35 Sm1 -122.8(3) . . . . ?
P2 C33 C35 C31 -4.3(6) . . . . ?
P2 C33 C35 C34 170.7(3) . . . . ?
P2 C33 C36 Sm1 122.4(3) . . . . ?
P2 C33 C36 C37 -171.1(3) . . . . ?
P2 C13 C16 C14 -174.4(3) . . . . ?
P2 C13 C18 C17 173.8(3) . . . . ?
P2 C7 C9 C8 -180.0(3) . . . . ?
P2 C7 C10 C12 -179.8(3) . . . . ?
P1 C20 C21 Sm1 -126.5(3) . . . . ?
P1 C20 C21 C25 -9.5(6) . . . . ?
P1 C20 C21 C27 166.4(3) . . . . ?
P1 C20 C22 Sm1 127.8(3) . . . . ?
P1 C20 C22 C19 -165.0(3) . . . . ?
P1 C2 C3 C5 -179.0(3) . . . . ?
P1 C44 C45 C49 -178.0(3) . . . . ?
P1 C44 C46 C47 178.7(3) . . . . ?
C19 C27 C28 C24 -175.2(4) . . . . ?
C33 P2 C13 C16 -173.6(3) . . . . ?
C33 P2 C13 C18 12.3(4) . . . . ?
C33 P2 C7 C9 71.4(4) . . . . ?
C33 P2 C7 C10 -109.1(3) . . . . ?
C33 C36 C37 Sm1 -67.5(3) . . . . ?
C33 C36 C37 C34 5.5(4) . . . . ?
C13 P2 C33 Sm1 172.54(18) . . . . ?
C13 P2 C33 C35 -91.4(3) . . . . ?
C13 P2 C33 C36 72.7(4) . . . . ?
C13 P2 C7 C9 -33.7(4) . . . . ?
C13 P2 C7 C10 145.9(3) . . . . ?
C20 P1 C2 C1 61.0(4) . . . . ?
C20 P1 C2 C3 -121.7(3) . . . . ?
C20 P1 C44 C45 -8.4(4) . . . . ?
C20 P1 C44 C46 172.2(3) . . . . ?
C20 C21 C25 C26 175.7(4) . . . . ?
C20 C21 C27 Sm1 65.8(3) . . . . ?
C20 C21 C27 C19 -0.2(4) . . . . ?
C20 C21 C27 C28 -178.5(3) . . . . ?
C31 C29 C30 C32 -1.0(6) . . . . ?
C21 C20 C22 Sm1 -71.2(2) . . . . ?
C21 C20 C22 C19 -4.0(4) . . . . ?
C21 C25 C26 C24 1.2(6) . . . . ?
C21 C27 C28 C24 2.6(6) . . . . ?
C1 C2 C3 C5 -1.5(6) . . . . ?
C7 P2 C33 Sm1 67.4(2) . . . . ?
C7 P2 C33 C35 163.4(3) . . . . ?
C7 P2 C33 C36 -32.5(4) . . . . ?
C7 P2 C13 C16 -67.0(3) . . . . ?
C7 P2 C13 C18 118.9(3) . . . . ?
C7 C10 C12 C11 -0.1(6) . . . . ?
C34 C32 C30 C29 -0.8(6) . . . . ?
C35 C33 C36 Sm1 -71.8(2) . . . . ?
C35 C33 C36 C37 -5.4(4) . . . . ?
C35 C31 C29 C30 1.6(6) . . . . ?
C35 C34 C37 Sm1 68.0(3) . . . . ?
C35 C34 C37 C36 -3.4(4) . . . . ?
C35 C34 C32 C30 1.8(5) . . . . ?
C25 C21 C27 Sm1 -117.7(3) . . . . ?
C25 C21 C27 C19 176.3(3) . . . . ?
C25 C21 C27 C28 -2.0(5) . . . . ?
C36 C33 C35 Sm1 69.6(2) . . . . ?
C36 C33 C35 C31 -171.9(4) . . . . ?
C36 C33 C35 C34 3.1(4) . . . . ?
C14 C15 C17 C18 -0.2(6) . . . . ?
C22 C19 C27 Sm1 -70.5(3) . . . . ?
C22 C19 C27 C21 -2.3(4) . . . . ?
C22 C19 C27 C28 175.7(4) . . . . ?
C22 C20 C21 Sm1 69.6(2) . . . . ?
C22 C20 C21 C25 -173.4(4) . . . . ?
C22 C20 C21 C27 2.5(4) . . . . ?
C2 P1 C20 Sm1 72.0(2) . . . . ?
C2 P1 C20 C21 168.3(3) . . . . ?
C2 P1 C20 C22 -32.7(4) . . . . ?
C2 P1 C44 C45 100.2(4) . . . . ?
C2 P1 C44 C46 -79.2(3) . . . . ?
C2 C1 C6 C4 -2.0(6) . . . . ?
C2 C3 C5 C4 -0.3(6) . . . . ?
C8 C11 C12 C10 0.1(6) . . . . ?
C37 C34 C35 Sm1 -64.7(2) . . . . ?
C37 C34 C35 C33 0.1(4) . . . . ?
C37 C34 C35 C31 176.0(3) . . . . ?
C37 C34 C32 C30 -174.5(4) . . . . ?
C26 C24 C28 C27 -1.3(6) . . . . ?
C15 C14 C16 C13 0.3(6) . . . . ?
C15 C17 C18 C13 0.4(6) . . . . ?
C32 C34 C35 Sm1 118.1(3) . . . . ?
C32 C34 C35 C33 -177.0(3) . . . . ?
C32 C34 C35 C31 -1.2(5) . . . . ?
C32 C34 C37 Sm1 -115.4(4) . . . . ?
C32 C34 C37 C36 173.2(4) . . . . ?
C27 C19 C22 Sm1 71.8(3) . . . . ?
C27 C19 C22 C20 4.0(4) . . . . ?
C27 C21 C25 C26 0.1(6) . . . . ?
C29 C31 C35 Sm1 -90.5(4) . . . . ?
C29 C31 C35 C33 174.1(4) . . . . ?
C29 C31 C35 C34 -0.5(5) . . . . ?
C28 C24 C26 C25 -0.6(6) . . . . ?
C9 C7 C10 C12 -0.2(6) . . . . ?
C9 C8 C11 C12 0.2(6) . . . . ?
C16 C13 C18 C17 -0.3(6) . . . . ?
C16 C14 C15 C17 -0.2(6) . . . . ?
C10 C7 C9 C8 0.5(6) . . . . ?
C18 C13 C16 C14 -0.1(6) . . . . ?
C5 C4 C6 C1 0.2(7) . . . . ?
C6 C1 C2 P1 179.9(3) . . . . ?
C6 C1 C2 C3 2.6(6) . . . . ?
C6 C4 C5 C3 1.0(7) . . . . ?
C11 C8 C9 C7 -0.5(6) . . . . ?
C44 P1 C20 Sm1 175.0(2) . . . . ?
C44 P1 C20 C21 -88.8(3) . . . . ?
C44 P1 C20 C22 70.3(4) . . . . ?
C44 P1 C2 C1 -43.7(4) . . . . ?
C44 P1 C2 C3 133.7(3) . . . . ?
C44 C45 C49 C48 -0.9(7) . . . . ?
C44 C46 C47 C48 -0.4(7) . . . . ?
C43 Si2 N1 Sm1 -2.4(2) . . . . ?
C43 Si2 N1 Si1 -179.7(2) . . . . ?
C39 Si1 N1 Sm1 122.07(18) . . . . ?
C39 Si1 N1 Si2 -60.5(3) . . . . ?
C38 Si1 N1 Sm1 3.7(2) . . . . ?
C38 Si1 N1 Si2 -178.9(2) . . . . ?
C45 C44 C46 C47 -0.7(6) . . . . ?
C42 Si2 N1 Sm1 -121.7(2) . . . . ?
C42 Si2 N1 Si1 61.0(3) . . . . ?
C46 C44 C45 C49 1.4(6) . . . . ?
C46 C47 C48 C49 0.9(7) . . . . ?
C41 Si2 N1 Sm1 116.7(2) . . . . ?
C41 Si2 N1 Si1 -60.6(3) . . . . ?
C47 C48 C49 C45 -0.3(7) . . . . ?
C40 Si1 N1 Sm1 -113.8(2) . . . . ?
C40 Si1 N1 Si2 63.6(3) . . . . ?

_shelx_res_file                  
;
TITL sad1 in P2(1)/n
    sad1_sqd.res
    created by SHELXL-2018/3 at 10:57:04 on 09-Dec-2021
CELL 0.71073 9.9293 37.1248 11.7259 90 95.44 90
ZERR 4 0.0019 0.007 0.0022 0 0.003 0
LATT 1
SYMM 0.5-X,0.5+Y,0.5-Z
SFAC C H N P Si Sm
UNIT 192 200 4 8 8 4

L.S. 64 0 0
PLAN  11
TEMP 0
CONF
FREE Sm1 C38
BOND
MORE -1
BOND $H
fmap 2
acta
REM <olex2.extras>
REM <HklSrc "%.\\sad1_sqd.hkl">
REM </olex2.extras>

WGHT    0.028013   19.714125
FVAR       2.50641
SM1   6    0.643342    0.112689    0.676961    11.00000    0.01382    0.01157 =
         0.01820    0.00146    0.00435    0.00017
P2    4    0.786165    0.083599    0.378078    11.00000    0.01423    0.01401 =
         0.01854   -0.00034    0.00186    0.00055
P1    4    0.712095    0.221915    0.717265    11.00000    0.01767    0.01416 =
         0.01997    0.00007    0.00175   -0.00167
SI2   5    0.587405    0.074506    0.932327    11.00000    0.02124    0.01627 =
         0.01527    0.00081    0.00441   -0.00266
SI1   5    0.470908    0.037787    0.708722    11.00000    0.01417    0.01480 =
         0.01796    0.00005    0.00286   -0.00074
C19   1    0.456323    0.151031    0.540612    11.00000    0.01759    0.01709 =
         0.02265   -0.00155   -0.00124    0.00102
AFIX  43
H19   2    0.420401    0.138102    0.476919    11.00000   -1.20000
AFIX   0
C33   1    0.829273    0.097569    0.525329    11.00000    0.01328    0.01475 =
         0.01655    0.00138    0.00647    0.00207
C13   1    0.952780    0.084252    0.321712    11.00000    0.01669    0.00885 =
         0.01783    0.00113    0.00069    0.00089
C20   1    0.601687    0.186029    0.659388    11.00000    0.01510    0.01047 =
         0.02180    0.00181    0.00320    0.00038
C31   1    0.860349    0.032880    0.613687    11.00000    0.01666    0.01771 =
         0.03025    0.00171    0.00873    0.00052
AFIX  43
H31   2    0.827140    0.020289    0.548431    11.00000   -1.20000
AFIX   0
C21   1    0.491981    0.174152    0.723445    11.00000    0.01813    0.00861 =
         0.02583    0.00313    0.00161    0.00318
C1    1    0.845890    0.229275    0.512500    11.00000    0.02480    0.01408 =
         0.03176    0.00430    0.00544    0.00006
AFIX  43
H1    2    0.761227    0.233556    0.473874    11.00000   -1.20000
AFIX   0
C7    1    0.705773    0.123689    0.310293    11.00000    0.01926    0.01651 =
         0.01653   -0.00114    0.00165    0.00365
C24   1    0.254990    0.146393    0.799251    11.00000    0.01297    0.02534 =
         0.03726    0.00828    0.00587    0.00121
AFIX  43
H24   2    0.176486    0.137417    0.826165    11.00000   -1.20000
AFIX   0
C34   1    0.912243    0.089998    0.716029    11.00000    0.01030    0.02299 =
         0.02155    0.00259    0.00558    0.00374
C35   1    0.861622    0.071174    0.614157    11.00000    0.01089    0.01534 =
         0.02249    0.00331    0.00492    0.00233
C25   1    0.459283    0.181991    0.835942    11.00000    0.02190    0.01773 =
         0.02282    0.00093    0.00493    0.00248
AFIX  43
H25   2    0.516526    0.196115    0.884835    11.00000   -1.20000
AFIX   0
C36   1    0.867378    0.131385    0.572569    11.00000    0.01239    0.01733 =
         0.01827    0.00350    0.00392   -0.00235
AFIX  43
H36   2    0.864469    0.152982    0.532228    11.00000   -1.20000
AFIX   0
C14   1    1.082206    0.075445    0.159068    11.00000    0.03146    0.02039 =
         0.01766    0.00428    0.00840    0.00313
AFIX  43
H14   2    1.084622    0.071604    0.080914    11.00000   -1.20000
AFIX   0
C22   1    0.573006    0.172583    0.546625    11.00000    0.02172    0.01205 =
         0.01844    0.00412    0.00272    0.00690
AFIX  43
H22   2    0.623860    0.177322    0.485688    11.00000   -1.20000
AFIX   0
C2    1    0.857362    0.222726    0.629605    11.00000    0.02148    0.00924 =
         0.02924   -0.00025    0.00755   -0.00127
C8    1    0.704784    0.184324    0.234616    11.00000    0.03143    0.01872 =
         0.02631    0.00340    0.00653    0.00310
AFIX  43
H8    2    0.751143    0.205290    0.219450    11.00000   -1.20000
AFIX   0
C37   1    0.910193    0.127668    0.689014    11.00000    0.01252    0.01893 =
         0.02465   -0.00149    0.00329   -0.00172
AFIX  43
H37   2    0.933288    0.146348    0.739996    11.00000   -1.20000
AFIX   0
C26   1    0.342242    0.168436    0.871240    11.00000    0.02509    0.02469 =
         0.02954    0.00383    0.01036    0.00965
AFIX  43
H26   2    0.319483    0.173855    0.944432    11.00000   -1.20000
AFIX   0
C15   1    1.201416    0.078273    0.229493    11.00000    0.02118    0.01418 =
         0.02943    0.00328    0.00912    0.00153
AFIX  43
H15   2    1.284214    0.076288    0.199001    11.00000   -1.20000
AFIX   0
C32   1    0.958031    0.070241    0.815734    11.00000    0.01333    0.03109 =
         0.02461    0.00799    0.00353    0.00054
AFIX  43
H32   2    0.988732    0.082135    0.883025    11.00000   -1.20000
AFIX   0
C27   1    0.402308    0.152391    0.649208    11.00000    0.01491    0.01255 =
         0.02469    0.00083    0.00215    0.00313
C29   1    0.908718    0.014874    0.710683    11.00000    0.01939    0.01839 =
         0.04193    0.01175    0.01090    0.00281
AFIX  43
H29   2    0.910260   -0.010172    0.710262    11.00000   -1.20000
AFIX   0
C28   1    0.283849    0.138034    0.690886    11.00000    0.01838    0.01805 =
         0.03542    0.00197    0.00069    0.00225
AFIX  43
H28   2    0.226536    0.123092    0.644833    11.00000   -1.20000
AFIX   0
C9    1    0.774397    0.155343    0.286136    11.00000    0.02130    0.01816 =
         0.02239   -0.00010    0.00478    0.00138
AFIX  43
H9    2    0.867349    0.156925    0.304802    11.00000   -1.20000
AFIX   0
C3    1    0.985876    0.217849    0.686596    11.00000    0.02429    0.01062 =
         0.03418    0.00220    0.00102    0.00133
AFIX  43
H3    2    0.995401    0.213996    0.765316    11.00000   -1.20000
AFIX   0
C16   1    0.958979    0.078334    0.204896    11.00000    0.02132    0.01994 =
         0.01879    0.00277   -0.00288    0.00020
AFIX  43
H16   2    0.879186    0.076291    0.156967    11.00000   -1.20000
AFIX   0
C10   1    0.566860    0.122067    0.280580    11.00000    0.01790    0.01998 =
         0.02332   -0.00268    0.00110    0.00035
AFIX  43
H10   2    0.519887    0.101214    0.295879    11.00000   -1.20000
AFIX   0
C30   1    0.956361    0.033469    0.811442    11.00000    0.01763    0.03401 =
         0.03023    0.01792    0.00530    0.00451
AFIX  43
H30   2    0.987313    0.020407    0.876370    11.00000   -1.20000
AFIX   0
C17   1    1.196982    0.084043    0.344964    11.00000    0.01473    0.02409 =
         0.02890   -0.00232   -0.00107    0.00135
AFIX  43
H17   2    1.277192    0.085879    0.392449    11.00000   -1.20000
AFIX   0
C18   1    1.073752    0.087154    0.391352    11.00000    0.02011    0.02403 =
         0.01973   -0.00175    0.00202    0.00266
AFIX  43
H18   2    1.072175    0.091204    0.469483    11.00000   -1.20000
AFIX   0
C4    1    1.087263    0.224204    0.510262    11.00000    0.03072    0.01988 =
         0.05645    0.00263    0.02227   -0.00159
AFIX  43
H4    2    1.163654    0.224401    0.470100    11.00000   -1.20000
AFIX   0
C5    1    1.099932    0.218725    0.626158    11.00000    0.02185    0.01584 =
         0.05363    0.00190    0.00605    0.00185
AFIX  43
H5    2    1.185298    0.215565    0.664820    11.00000   -1.20000
AFIX   0
C6    1    0.960003    0.229469    0.452794    11.00000    0.03446    0.01966 =
         0.03706    0.00293    0.01602   -0.00191
AFIX  43
H6    2    0.951226    0.233139    0.373984    11.00000   -1.20000
AFIX   0
C11   1    0.566254    0.182204    0.205562    11.00000    0.03402    0.02420 =
         0.02198    0.00231    0.00140    0.01297
AFIX  43
H11   2    0.520060    0.201694    0.170770    11.00000   -1.20000
AFIX   0
C12   1    0.496871    0.151130    0.228311    11.00000    0.02086    0.02957 =
         0.02902   -0.00446   -0.00114    0.00773
AFIX  43
H12   2    0.404041    0.149632    0.208846    11.00000   -1.20000
AFIX   0
N1    3    0.560729    0.070264    0.786940    11.00000    0.01475    0.01489 =
         0.01818   -0.00046    0.00502   -0.00017
C44   1    0.621252    0.262065    0.657946    11.00000    0.02108    0.01467 =
         0.02138   -0.00175    0.00757    0.00124
C43   1    0.693787    0.116335    0.959090    11.00000    0.02600    0.01922 =
         0.02192   -0.00271    0.00184   -0.00254
AFIX 137
H43A  2    0.779853    0.112874    0.929682    11.00000   -1.50000
H43B  2    0.707228    0.120922    1.039940    11.00000   -1.50000
H43C  2    0.648386    0.136484    0.921260    11.00000   -1.50000
AFIX   0
C39   1    0.537097   -0.008765    0.735043    11.00000    0.02347    0.01644 =
         0.02246   -0.00019    0.00261   -0.00117
AFIX 137
H39A  2    0.628890   -0.010002    0.715954    11.00000   -1.50000
H39B  2    0.482514   -0.025469    0.688367    11.00000   -1.50000
H39C  2    0.533972   -0.014796    0.814360    11.00000   -1.50000
AFIX   0
C38   1    0.489485    0.050303    0.554598    11.00000    0.02742    0.01854 =
         0.01725   -0.00023   -0.00257   -0.00107
AFIX 137
H38A  2    0.465093    0.075119    0.542283    11.00000   -1.50000
H38B  2    0.431159    0.035372    0.504635    11.00000   -1.50000
H38C  2    0.581631    0.046771    0.538670    11.00000   -1.50000
AFIX   0
C45   1    0.509567    0.261469    0.576856    11.00000    0.02548    0.01869 =
         0.02813   -0.00523    0.00031    0.00030
AFIX  43
H45   2    0.473944    0.239504    0.550495    11.00000   -1.20000
AFIX   0
C42   1    0.679477    0.035526    1.005710    11.00000    0.02848    0.02414 =
         0.02202    0.00390    0.00005   -0.00510
AFIX 137
H42A  2    0.627198    0.013951    0.991780    11.00000   -1.50000
H42B  2    0.692519    0.040022    1.086627    11.00000   -1.50000
H42C  2    0.765818    0.032662    0.976265    11.00000   -1.50000
AFIX   0
C46   1    0.670642    0.295363    0.697802    11.00000    0.02142    0.02008 =
         0.03808   -0.00430    0.00222   -0.00146
AFIX  43
H46   2    0.744593    0.296332    0.752677    11.00000   -1.20000
AFIX   0
C41   1    0.427460    0.079932    1.001719    11.00000    0.02760    0.02710 =
         0.02183   -0.00408    0.00944   -0.00465
AFIX 137
H41A  2    0.377415    0.100006    0.967973    11.00000   -1.50000
H41B  2    0.448369    0.084169    1.082215    11.00000   -1.50000
H41C  2    0.374166    0.058419    0.990730    11.00000   -1.50000
AFIX   0
C47   1    0.610300    0.327119    0.656223    11.00000    0.02735    0.01624 =
         0.05065   -0.00446    0.00711   -0.00336
AFIX  43
H47   2    0.643552    0.349208    0.683668    11.00000   -1.20000
AFIX   0
C48   1    0.501432    0.325911    0.574509    11.00000    0.02783    0.02210 =
         0.04223    0.00384    0.00659    0.00621
AFIX  43
H48   2    0.461978    0.347194    0.545967    11.00000   -1.20000
AFIX   0
C40   1    0.285839    0.036620    0.727180    11.00000    0.01589    0.02565 =
         0.03703   -0.00273    0.00485   -0.00194
AFIX 137
H40A  2    0.273026    0.028953    0.803591    11.00000   -1.50000
H40B  2    0.241404    0.020061    0.673104    11.00000   -1.50000
H40C  2    0.248132    0.060247    0.714316    11.00000   -1.50000
AFIX   0
C49   1    0.450820    0.293245    0.534936    11.00000    0.02736    0.02801 =
         0.03308   -0.00069   -0.00140    0.01014
AFIX  43
H49   2    0.376986    0.292502    0.479907    11.00000   -1.20000
AFIX   0
HKLF 4


REM  sad1 in P2(1)/n
REM wR2 = 0.0922, GooF = S = 1.050, Restrained GooF = 1.050 for all data
REM R1 = 0.0436 for 8415 Fo > 4sig(Fo) and 0.0467 for all 8808 data
REM 493 parameters refined using 0 restraints

END

WGHT      0.0279     10.2501

REM Highest difference peak  1.769,  deepest hole -1.094,  1-sigma level  0.103
Q1    1   0.6784  0.1124  0.7539  11.00000  0.05    1.77
Q2    1   0.6069  0.1130  0.6019  11.00000  0.05    1.69
Q3    1   0.7188  0.1123  0.6413  11.00000  0.05    1.09
Q4    1   0.5728  0.1133  0.7211  11.00000  0.05    1.00
Q5    1   0.6422  0.1358  0.6906  11.00000  0.05    0.68
Q6    1   0.6458  0.0904  0.6737  11.00000  0.05    0.66
Q7    1   0.5668  0.0721  0.8519  11.00000  0.05    0.57
Q8    1   0.8126  0.0882  0.4602  11.00000  0.05    0.56
Q9    1   0.8887  0.0775  0.6701  11.00000  0.05    0.55
Q10   1   0.7441  0.2207  0.7970  11.00000  0.05    0.53
Q11   1   0.7455  0.1055  0.3403  11.00000  0.05    0.52
;
_shelx_res_checksum              28581
_shelx_hkl_file                  
;
   2   0   0  110092    3522                                                      110719    0.37    0.00  1.0000
  -2   0   0  105692    3676                                                      106307    0.37    0.00  1.0000
  -4   0   0   70970    2369                                                       70969    0.00    0.00  1.0000
  -4   0   0   71120    2773                                                       71119    0.00    0.00  1.0000
   4   0   0   69768    2567                                                       69767    0.00    0.00  1.0000
  -6   0   0   18064    1275                                                       18199    0.20    0.00  1.0000
   6   0   0   20766    1193                                                       20911    0.20    0.00  1.0000
  -6   0   0   23104    1026                                                       23257    0.20    0.00  1.0000
   8   0   0    7252     852                                                        7197   -0.13    0.00  1.0000
  -8   0   0    5905     943                                                        5855   -0.13    0.00  1.0000
  10   0   0   18153    1376                                                       18167   -0.02    0.00  1.0000
 -10   0   0   15105    1593                                                       15118   -0.02    0.00  1.0000
 -12   0   0   14261    1820                                                       14379   -0.20    0.00  1.0000
 -11   0   1   49091    2999                                                       49075    0.01    0.00  1.0000
   9   0  -1   18441    1300                                                       18474    0.05    0.00  1.0000
  -9   0   1   20486    1595                                                       20521    0.05    0.00  1.0000
   7   0  -1   19652    1147                                                       19850    0.28    0.00  1.0000
  -7   0   1   20517    1370                                                       20719    0.28    0.00  1.0000
  -7   0   1   14355     911                                                       14524    0.28    0.00  1.0000
   5   0  -1  312247    9978                                                      311610    0.23    0.00  1.0000
  -5   0   1  313090   10491                                                      312452    0.23    0.00  1.0000
  -3   0   1  783527   25835                                                      784787    0.28    0.00  1.0000
   3   0  -1  849236   25021                                                      850547    0.28    0.00  1.0000
  -3   0   1  812431   24078                                                      813714    0.28    0.00  1.0000
  -1   0   1  285960    8891                                                      289315    1.24    0.00  1.0000
  -1   0   1  305515    9519                                                      308983    1.24    0.00  1.0000
   1   0   1  287026    8965                                                      286230    0.29    0.00  1.0000
  -1   0  -1  294452    9227                                                      293646    0.29    0.00  1.0000
  -3   0  -1   83525    3087                                                       84069   -0.37    0.00  1.0000
   3   0   1   80755    2936                                                       81290   -0.37    0.00  1.0000
  -3   0  -1   88086    2716                                                       88644   -0.37    0.00  1.0000
   5   0   1  385406   12158                                                      385447    0.01    0.00  1.0000
  -5   0  -1  367422   12606                                                      367462    0.01    0.00  1.0000
  -5   0  -1  389095   11492                                                      389137    0.01    0.00  1.0000
  -7   0  -1   89938    3838                                                       89488   -0.30    0.00  1.0000
   7   0   1   91498    3547                                                       91044   -0.30    0.00  1.0000
   9   0   1   19392    1430                                                       19454   -0.09    0.00  1.0000
  -9   0  -1   19231    1599                                                       19293   -0.09    0.00  1.0000
  11   0   1     637     532                                                         620   -0.14    0.00  1.0000
 -11   0  -1     233     523                                                         223   -0.14    0.00  1.0000
 -12   0   2    2113     910                                                        2109    0.02    0.00  1.0000
 -10   0   2   61633    3289                                                       61854    0.18    0.00  1.0000
   8   0  -2    1026     441                                                        1066    0.25    0.00  1.0000
  -8   0   2     731     514                                                         765    0.25    0.00  1.0000
  -6   0   2   54059    2093                                                       53793    0.23    0.00  1.0000
  -6   0   2   52351    2468                                                       52090    0.23    0.00  1.0000
   6   0  -2   53762    2191                                                       53497    0.23    0.00  1.0000
   4   0  -2  122192    4079                                                      122067    0.07    0.00  1.0000
  -4   0   2  121431    4371                                                      121306    0.07    0.00  1.0000
  -4   0   2  119697    3951                                                      119573    0.07    0.00  1.0000
  -2   0   2  207733    6747                                                      209437    0.74    0.00  1.0000
  -2   0   2  227341    7040                                                      229123    0.74    0.00  1.0000
  -2   0   2  203975    6560                                                      205663    0.74    0.00  1.0000
   0   0   2 1000547   27888                                                      999966    0.11    0.00  1.0000
   0   0   2  955145   28928                                                      954577    0.11    0.00  1.0000
   0   0  -2  890886   29822                                                      890338    0.11    0.00  1.0000
  -2   0  -2   58136    2159                                                       58985   -0.70    0.00  1.0000
   2   0   2   58062    2135                                                       58910   -0.70    0.00  1.0000
  -4   0  -2   31405    1171                                                       31229   -0.20    0.00  1.0000
  -4   0  -2   29327    1474                                                       29157   -0.20    0.00  1.0000
   4   0   2   30633    1413                                                       30459   -0.20    0.00  1.0000
   6   0   2    2017     474                                                        1935   -0.37    0.00  1.0000
  -6   0  -2    2778     330                                                        2682   -0.37    0.00  1.0000
  -6   0  -2    1825     435                                                        1747   -0.37    0.00  1.0000
  -8   0  -2   53918    2815                                                       54096   -0.15    0.00  1.0000
   8   0   2   54324    2591                                                       54503   -0.15    0.00  1.0000
 -10   0  -2     786     586                                                         792   -0.04    0.00  1.0000
  10   0   2    2088     679                                                        2098   -0.04    0.00  1.0000
 -12   0  -2   78719    4306                                                       78509   -0.15    0.00  1.0000
 -11   0   3   21988    1849                                                       22150    0.22    0.00  1.0000
   9   0  -3    6056     814                                                        6120    0.16    0.00  1.0000
  -9   0   3    5336     981                                                        5396    0.16    0.00  1.0000
  -7   0   3  159027    5246                                                      158864    0.08    0.00  1.0000
   7   0  -3  157018    5391                                                      156856    0.08    0.00  1.0000
  -7   0   3  147333    5824                                                      147176    0.08    0.00  1.0000
  -5   0   3    9468     686                                                        9408   -0.12    0.00  1.0000
  -5   0   3    9715     850                                                        9654   -0.12    0.00  1.0000
   5   0  -3   11338     719                                                       11273   -0.12    0.00  1.0000
  -3   0   3  473084   14353                                                      473822    0.21    0.00  1.0000
  -3   0   3  450651   13907                                                      451372    0.21    0.00  1.0000
  -3   0   3  460900   14863                                                      461629    0.21    0.00  1.0000
  -1   0   3  164506    5424                                                      164574   -0.03    0.00  1.0000
   1   0  -3  169055    5529                                                      169124   -0.03    0.00  1.0000
  -1   0   3  175931    5326                                                      176001   -0.03    0.00  1.0000
   1   0   3  214993    6943                                                      216820   -0.78    0.00  1.0000
  -1   0  -3  214847    7003                                                      216674   -0.78    0.00  1.0000
  -1   0  -3  214923    6613                                                      216750   -0.78    0.00  1.0000
  -3   0  -3  262864    8626                                                      262012   -0.33    0.00  1.0000
   3   0   3  259970    8437                                                      259122   -0.33    0.00  1.0000
  -5   0  -3     794     331                                                         751   -0.31    0.00  1.0000
  -5   0  -3    1362     208                                                        1305   -0.31    0.00  1.0000
   5   0   3     754     340                                                         712   -0.31    0.00  1.0000
  -7   0  -3   77291    3429                                                       77521   -0.16    0.00  1.0000
   7   0   3   75097    3210                                                       75324   -0.16    0.00  1.0000
   9   0   3    4043     867                                                        4063    0.06    0.00  1.0000
  -9   0  -3    3968     865                                                        3988    0.06    0.00  1.0000
  11   0   3   34815    2202                                                       34723   -0.10    0.00  1.0000
 -11   0  -3   33834    2432                                                       33743   -0.10    0.00  1.0000
 -12   0   4   75970    4185                                                       76220    0.18    0.00  1.0000
 -10   0   4    1948     569                                                        1927    0.10    0.00  1.0000
   8   0  -4  139542    5024                                                      139684   -0.08    0.00  1.0000
  -8   0   4  133689    4902                                                      133828   -0.08    0.00  1.0000
  -8   0   4  146636    5620                                                      146781   -0.08    0.00  1.0000
  -6   0   4   77051    3137                                                       76782   -0.19    0.00  1.0000
   6   0  -4   69832    2756                                                       69576   -0.19    0.00  1.0000
  -6   0   4   70944    2774                                                       70686   -0.19    0.00  1.0000
  -4   0   4  333873   10479                                                      333544   -0.11    0.00  1.0000
  -4   0   4  336940   11165                                                      336610   -0.11    0.00  1.0000
  -4   0   4  346603   10752                                                      346268   -0.11    0.00  1.0000
   2   0  -4  313645   10165                                                      313847   -0.07    0.00  1.0000
  -2   0   4  309849    9687                                                      310050   -0.07    0.00  1.0000
  -2   0   4  320668    9926                                                      320872   -0.07    0.00  1.0000
   0   0   4   22565    1054                                                       22134   -0.57    0.00  1.0000
   0   0  -4   20090    1020                                                       19683   -0.57    0.00  1.0000
   0   0   4   22973    1032                                                       22538   -0.57    0.00  1.0000
  -2   0  -4  587232   17112                                                      585963   -0.33    0.00  1.0000
  -2   0  -4  563587   18232                                                      562344   -0.33    0.00  1.0000
   2   0   4  572416   17894                                                      571163   -0.33    0.00  1.0000
  -4   0  -4    5797     431                                                        5735   -0.16    0.00  1.0000
  -4   0  -4    7639     666                                                        7568   -0.16    0.00  1.0000
   4   0   4    7692     762                                                        7621   -0.16    0.00  1.0000
   6   0   4   98779    3860                                                       98945   -0.11    0.00  1.0000
  -6   0  -4   94691    3949                                                       94854   -0.11    0.00  1.0000
  -8   0  -4    3757     875                                                        3804    0.16    0.00  1.0000
   8   0   4    3725     744                                                        3771    0.16    0.00  1.0000
  10   0   4   13060    1401                                                       13066    0.01    0.00  1.0000
 -10   0  -4   12642    1502                                                       12648    0.01    0.00  1.0000
 -11   0   5   52088    3058                                                       52009    0.07    0.00  1.0000
  -9   0   5   80323    3811                                                       80528   -0.14    0.00  1.0000
  -9   0   5   81588    3336                                                       81795   -0.14    0.00  1.0000
   7   0  -5   24941    1313                                                       24832   -0.14    0.00  1.0000
  -7   0   5   22308    1466                                                       22205   -0.14    0.00  1.0000
  -7   0   5   21080    1295                                                       20979   -0.14    0.00  1.0000
  -5   0   5  101283    3756                                                      100993   -0.18    0.00  1.0000
   5   0  -5  106094    3966                                                      105797   -0.18    0.00  1.0000
  -5   0   5  106036    3779                                                      105739   -0.18    0.00  1.0000
   3   0  -5  366482   11620                                                      366569   -0.03    0.00  1.0000
  -3   0   5  351832   11293                                                      351917   -0.03    0.00  1.0000
  -3   0   5  351626   11066                                                      351711   -0.03    0.00  1.0000
  -1   0   5   53253    2170                                                       53005   -0.21    0.00  1.0000
   1   0  -5   59407    2162                                                       59146   -0.21    0.00  1.0000
  -1   0   5   55559    2165                                                       55306   -0.21    0.00  1.0000
   1   0   5  209155    6958                                                      208631   -0.23    0.00  1.0000
  -1   0  -5  208180    6618                                                      207657   -0.23    0.00  1.0000
  -1   0  -5  213728    6911                                                      213198   -0.23    0.00  1.0000
   3   0   5   43532    2023                                                       43558   -0.02    0.00  1.0000
  -3   0  -5   43631    1764                                                       43657   -0.02    0.00  1.0000
  -3   0  -5   47014    1953                                                       47041   -0.02    0.00  1.0000
  -5   0  -5   26946    1543                                                       26949    0.00    0.00  1.0000
  -5   0  -5   23944    1185                                                       23947    0.00    0.00  1.0000
   5   0   5   28329    1562                                                       28332    0.00    0.00  1.0000
   7   0   5   32773    1957                                                       32972    0.22    0.00  1.0000
  -7   0  -5   32305    1979                                                       32503    0.22    0.00  1.0000
  -9   0  -5   62897    3286                                                       63071    0.14    0.00  1.0000
   9   0   5   63246    3139                                                       63421    0.14    0.00  1.0000
  11   0   5   85795    4128                                                       85719    0.05    0.00  1.0000
 -11   0  -5   86327    4452                                                       86251    0.05    0.00  1.0000
  10   0  -6   53169    2866                                                       53307   -0.12    0.00  1.0000
   8   0  -6   45006    2404                                                       44957   -0.05    0.00  1.0000
  -8   0   6   46560    2264                                                       46510   -0.05    0.00  1.0000
   6   0  -6       0     316                                                         -83   -0.10    0.00  1.0000
  -6   0   6       0     332                                                        -137   -0.10    0.00  1.0000
  -6   0   6     525     342                                                         523   -0.10    0.00  1.0000
   4   0  -6  420177   13747                                                      420159    0.01    0.00  1.0000
  -4   0   6  429294   13381                                                      429275    0.01    0.00  1.0000
  -4   0   6  412950   13101                                                      412932    0.01    0.00  1.0000
  -2   0   6    6491     713                                                        6451    0.10    0.00  1.0000
  -2   0   6    7212     679                                                        7169    0.10    0.00  1.0000
   0   0   6  264000    8350                                                      263726   -0.11    0.00  1.0000
   0   0  -6  247608    8308                                                      247343   -0.11    0.00  1.0000
   0   0  -6  248037    7997                                                      247772   -0.11    0.00  1.0000
  -2   0  -6   11518     799                                                       11508    0.02    0.00  1.0000
   2   0   6   13141     980                                                       13130    0.02    0.00  1.0000
  -2   0  -6   12806     779                                                       12795    0.02    0.00  1.0000
   4   0   6   43056    2126                                                       42976    0.08    0.00  1.0000
  -4   0  -6   43374    2028                                                       43293    0.08    0.00  1.0000
  -4   0  -6   42849    1834                                                       42769    0.08    0.00  1.0000
   6   0   6  105486    4340                                                      105828    0.21    0.00  1.0000
  -6   0  -6  105533    4320                                                      105876    0.21    0.00  1.0000
   8   0   6     516     458                                                         539    0.22    0.00  1.0000
  -8   0  -6     820     526                                                         849    0.22    0.00  1.0000
 -10   0  -6   44973    2805                                                       44946    0.02    0.00  1.0000
  10   0   6   43409    2620                                                       43383    0.02    0.00  1.0000
  11   0  -7     540     464                                                         544   -0.06    0.00  1.0000
   9   0  -7   23210    1634                                                       23211    0.00    0.00  1.0000
  -9   0   7   20405    1499                                                       20406    0.00    0.00  1.0000
   7   0  -7    1912     513                                                        1918   -0.03    0.00  1.0000
  -7   0   7    1376     542                                                        1382   -0.03    0.00  1.0000
  -5   0   7  610526   18969                                                      610625   -0.03    0.00  1.0000
   5   0  -7  613324   19948                                                      613423   -0.03    0.00  1.0000
  -5   0   7  621988   19403                                                      622088   -0.03    0.00  1.0000
   3   0  -7   10598     809                                                       10718    0.23    0.00  1.0000
  -3   0   7   11148     904                                                       11271    0.23    0.00  1.0000
  -3   0   7   10435     853                                                       10554    0.23    0.00  1.0000
  -1   0   7   69429    2835                                                       69405   -0.02    0.00  1.0000
  -1   0   7   69373    2864                                                       69349   -0.02    0.00  1.0000
   1   0  -7   74286    2818                                                       74261   -0.02    0.00  1.0000
  -1   0  -7  204564    6696                                                      204643   -0.03    0.00  1.0000
  -1   0  -7  190898    6511                                                      190975   -0.03    0.00  1.0000
   1   0   7  202588    6883                                                      202667   -0.03    0.00  1.0000
   3   0   7   19503    1307                                                       19438    0.09    0.00  1.0000
  -3   0  -7   17617    1109                                                       17556    0.09    0.00  1.0000
  -3   0  -7   20169    1144                                                       20103    0.09    0.00  1.0000
   5   0   7     310     433                                                         316    0.13    0.00  1.0000
  -5   0  -7    1431     495                                                        1445    0.13    0.00  1.0000
  -5   0  -7    2411     458                                                        2429    0.13    0.00  1.0000
   7   0   7    3494     784                                                        3557    0.21    0.00  1.0000
  -7   0  -7    2777     806                                                        2833    0.21    0.00  1.0000
   9   0   7   12853    1540                                                       12876   -0.04    0.00  1.0000
  -9   0  -7   11687    1435                                                       11709   -0.04    0.00  1.0000
  10   0  -8   50885    2798                                                       50874   -0.01    0.00  1.0000
  -8   0   8    1585     564                                                        1578   -0.04    0.00  1.0000
   8   0  -8     575     473                                                         571   -0.04    0.00  1.0000
   6   0  -8   87603    3651                                                       87744   -0.09    0.00  1.0000
  -6   0   8   91457    3720                                                       91601   -0.09    0.00  1.0000
  -4   0   8  133950    5039                                                      134313    0.20    0.00  1.0000
  -4   0   8  138874    5043                                                      139243    0.20    0.00  1.0000
   4   0  -8  138385    5022                                                      138754    0.20    0.00  1.0000
   2   0  -8   13297    1014                                                       13316    0.03    0.00  1.0000
  -2   0   8   15405    1074                                                       15426    0.03    0.00  1.0000
  -2   0   8   13411    1058                                                       13430    0.03    0.00  1.0000
   0   0   8  188050    6652                                                      188304   -0.12    0.00  1.0000
   0   0  -8  194914    6442                                                      195172   -0.12    0.00  1.0000
   0   0  -8  188329    6443                                                      188583   -0.12    0.00  1.0000
  -2   0  -8  144618    5028                                                      144535    0.04    0.00  1.0000
   2   0   8  143323    5364                                                      143241    0.04    0.00  1.0000
  -2   0  -8  145883    5109                                                      145800    0.04    0.00  1.0000
   4   0   8     653     514                                                         651    0.03    0.00  1.0000
  -4   0  -8    1144     356                                                        1141    0.03    0.00  1.0000
  -4   0  -8     905     431                                                         903    0.03    0.00  1.0000
   6   0   8    4522     872                                                        4567    0.13    0.00  1.0000
   8   0   8   52286    2941                                                       52424   -0.12    0.00  1.0000
   9   0  -9    1540     504                                                        1557   -0.09    0.00  1.0000
  -9   0   9    2445     619                                                        2466   -0.09    0.00  1.0000
   7   0  -9   33661    1958                                                       33781   -0.13    0.00  1.0000
  -7   0   9   35067    2051                                                       35190   -0.13    0.00  1.0000
  -5   0   9   85356    3600                                                       85520    0.11    0.00  1.0000
  -5   0   9   77410    3451                                                       77567    0.11    0.00  1.0000
   5   0  -9   87961    3505                                                       88128    0.11    0.00  1.0000
  -3   0   9   31342    1754                                                       31408    0.07    0.00  1.0000
  -3   0   9   28578    1765                                                       28641    0.07    0.00  1.0000
   1   0  -9  149142    5311                                                      149410   -0.14    0.00  1.0000
  -1   0   9  144873    5419                                                      145137   -0.14    0.00  1.0000
  -1   0  -9    3401     621                                                        3409   -0.03    0.00  1.0000
   1   0   9    4421     766                                                        4430   -0.03    0.00  1.0000
  -3   0  -9  148698    5335                                                      148582   -0.06    0.00  1.0000
   3   0   9  154134    5827                                                      154016   -0.06    0.00  1.0000
   5   0   9    1295     549                                                        1294    0.04    0.00  1.0000
   7   0   9   54189    3019                                                       54377   -0.16    0.00  1.0000
   9   0   9    6208    1266                                                        6078   -0.34    0.00  1.0000
  -8   0  10  140089    5597                                                      140269   -0.10    0.00  1.0000
  -6   0  10   72699    3388                                                       72808    0.08    0.00  1.0000
  -4   0  10     676     479                                                         689    0.11    0.00  1.0000
  -4   0  10    1171     560                                                        1187    0.11    0.00  1.0000
   2   0 -10   94637    3843                                                       94744   -0.07    0.00  1.0000
  -2   0  10   89504    3797                                                       89608   -0.07    0.00  1.0000
   0   0 -10   17403    1290                                                       17354   -0.07    0.00  1.0000
   0   0  10   16379    1270                                                       16331   -0.07    0.00  1.0000
   2   0  10   48453    2550                                                       48344   -0.10    0.00  1.0000
  -2   0 -10   49235    2338                                                       49125   -0.10    0.00  1.0000
  -4   0 -10    6526     893                                                        6530    0.01    0.00  1.0000
   4   0  10    6030    1033                                                        6034    0.01    0.00  1.0000
   6   0  10   27901    2063                                                       28010   -0.13    0.00  1.0000
   8   0  10   74613    3941                                                       74168   -0.32    0.00  1.0000
  -9   0  11   12519    1517                                                       12529   -0.02    0.00  1.0000
  -7   0  11   69234    3413                                                       69391    0.12    0.00  1.0000
  -5   0  11    3217     690                                                        3181    0.13    0.00  1.0000
  -3   0  11  118004    4877                                                      117933    0.04    0.00  1.0000
   3   0 -11  126229    4909                                                      126155    0.04    0.00  1.0000
  -1   0  11    2016     701                                                        2033   -0.08    0.00  1.0000
   1   0 -11    1085     527                                                        1097   -0.08    0.00  1.0000
   1   0  11   38823    2247                                                       38720   -0.10    0.00  1.0000
  -1   0 -11   40736    2151                                                       40631   -0.10    0.00  1.0000
   3   0  11   31309    2096                                                       31276    0.04    0.00  1.0000
  -3   0 -11   31332    1826                                                       31299    0.04    0.00  1.0000
   5   0  11    1847     700                                                        1854   -0.05    0.00  1.0000
   7   0  11   29929    2328                                                       29728   -0.23    0.00  1.0000
  -8   0  12   50192    3004                                                       50383    0.17    0.00  1.0000
  -6   0  12    3129     831                                                        3104    0.09    0.00  1.0000
   4   0 -12   52401    2785                                                       52270    0.11    0.00  1.0000
   2   0 -12   23848    1699                                                       23811   -0.05    0.00  1.0000
  -2   0  12   22302    1661                                                       22267   -0.05    0.00  1.0000
   0   0  12     940     508                                                         947   -0.11    0.00  1.0000
   0   0 -12     680     410                                                         686   -0.11    0.00  1.0000
   2   0  12   19643    1550                                                       19586    0.08    0.00  1.0000
  -2   0 -12   21074    1487                                                       21015    0.08    0.00  1.0000
   4   0  12   48777    2894                                                       48749    0.03    0.00  1.0000
   6   0  12   34456    2518                                                       34337   -0.13    0.00  1.0000
   5   0 -13   16732    1616                                                       16665    0.10    0.00  1.0000
   3   0 -13    9748    1292                                                        9743   -0.01    0.00  1.0000
   1   0 -13   10566    1263                                                       10489   -0.15    0.00  1.0000
  -1   0  13   15242    1338                                                       15149   -0.15    0.00  1.0000
  -1   0 -13   32197    1951                                                       32119    0.09    0.00  1.0000
   1   0  13   28411    1995                                                       28337    0.09    0.00  1.0000
   3   0  13    7021    1132                                                        7002    0.04    0.00  1.0000
   4   0 -14   41551    2572                                                       41574    0.02    0.00  1.0000
   2   0 -14   18621    1528                                                       18486   -0.20    0.00  1.0000
   0   0  14    5150     939                                                        5137    0.04    0.00  1.0000
   0   0 -14    4374     779                                                        4362    0.04    0.00  1.0000
  -2   0 -14     328     305                                                         329    0.01    0.00  1.0000
   2   0  14     808     689                                                         810    0.01    0.00  1.0000
  -2   1 -14   13994    1381                                                       14040   -0.08    0.00  1.0000
   2  -1  14   18908    1832                                                       18961   -0.08    0.00  1.0000
   1  -1  14    5149    1017                                                        5148    0.00    0.00  1.0000
  -1   1 -14    2011     626                                                        2011    0.00    0.00  1.0000
   0   1 -14    4962     902                                                        4996    0.10    0.00  1.0000
   0  -1  14    7289    1101                                                        7331    0.10    0.00  1.0000
  -1  -1  14    4932     959                                                        4930    0.00    0.00  1.0000
   1   1 -14    4958     896                                                        4956    0.00    0.00  1.0000
   2   1 -14    1158     497                                                        1154   -0.02    0.00  1.0000
   3   1 -14   20277    1666                                                       20269    0.01    0.00  1.0000
   4   1 -14    7500    1218                                                        7586   -0.20    0.00  1.0000
   4  -1  13    5817    1205                                                        5811    0.02    0.00  1.0000
   3  -1  13    6680    1171                                                        6707   -0.07    0.00  1.0000
  -2   1 -13   11238    1209                                                       11230   -0.02    0.00  1.0000
   2  -1  13   10239    1347                                                       10231   -0.02    0.00  1.0000
   1  -1  13     347     467                                                         355    0.11    0.00  1.0000
  -1   1 -13       0     374                                                        -190    0.11    0.00  1.0000
   0   1 -13   15759    1343                                                       15750   -0.01    0.00  1.0000
   0  -1  13   16142    1539                                                       16133   -0.01    0.00  1.0000
  -1  -1  13    5905    1005                                                        5919    0.04    0.00  1.0000
   1   1 -13    7477    1101                                                        7493    0.04    0.00  1.0000
  -2  -1  13   19736    1566                                                       19734    0.00    0.00  1.0000
   2   1 -13   19510    1563                                                       19508    0.00    0.00  1.0000
   3   1 -13    9588    1280                                                        9684   -0.19    0.00  1.0000
   4   1 -13     833     423                                                         836   -0.02    0.00  1.0000
   5   1 -13   23714    1803                                                       23740   -0.03    0.00  1.0000
   6  -1  12    2560    1026                                                        2522    0.15    0.00  1.0000
   5  -1  12    4188     972                                                        4182    0.02    0.00  1.0000
   4  -1  12   25678    1941                                                       25711   -0.04    0.00  1.0000
   3  -1  12   77848    3666                                                       77818   -0.02    0.00  1.0000
  -3   1 -12   70080    3221                                                       70052   -0.02    0.00  1.0000
   2  -1  12   15009    1491                                                       15089    0.13    0.00  1.0000
  -2   1 -12   13125    1139                                                       13200    0.13    0.00  1.0000
   1  -1  12    5474     920                                                        5467   -0.02    0.00  1.0000
  -1   1 -12    5177     868                                                        5170   -0.02    0.00  1.0000
   0  -1  12    4183     874                                                        4210    0.08    0.00  1.0000
   0   1 -12    3246     756                                                        3270    0.08    0.00  1.0000
   1   1 -12   31002    1925                                                       31004    0.00    0.00  1.0000
  -1  -1  12   32131    1985                                                       32133    0.00    0.00  1.0000
  -2  -1  12   17539    1481                                                       17624   -0.13    0.00  1.0000
   2   1 -12   18106    1459                                                       18192   -0.13    0.00  1.0000
   3   1 -12    7574    1098                                                        7570   -0.01    0.00  1.0000
  -5  -1  12   32363    2140                                                       32349   -0.01    0.00  1.0000
  -6  -1  12   24099    1846                                                       24081   -0.02    0.00  1.0000
  -7  -1  12    1639     576                                                        1643   -0.02    0.00  1.0000
  -8  -1  12    3406     969                                                        3399    0.03    0.00  1.0000
   7  -1  11    3546    1162                                                        3492    0.18    0.00  1.0000
   6  -1  11    2307     848                                                        2298    0.04    0.00  1.0000
   5  -1  11    1311     596                                                        1320   -0.06    0.00  1.0000
   4  -1  11   16032    1643                                                       16022   -0.02    0.00  1.0000
   3  -1  11   16146    1386                                                       16222    0.12    0.00  1.0000
  -3   1 -11   14193    1296                                                       14264    0.12    0.00  1.0000
   2  -1  11    3460     768                                                        3464   -0.01    0.00  1.0000
  -2   1 -11    3698     759                                                        3702   -0.01    0.00  1.0000
   1  -1  11     882     572                                                         870    0.09    0.00  1.0000
  -1   1 -11     508     446                                                         499    0.09    0.00  1.0000
   0  -1  11    7682    1060                                                        7682    0.00    0.00  1.0000
   0   1 -11    8263    1044                                                        8263    0.00    0.00  1.0000
   1   1 -11   35249    2049                                                       35290   -0.04    0.00  1.0000
  -1  -1  11   34817    2043                                                       34858   -0.04    0.00  1.0000
   2   1 -11   45673    2397                                                       45686    0.01    0.00  1.0000
  -2  -1  11   43508    2364                                                       43521    0.01    0.00  1.0000
  -3  -1  11    5901     997                                                        5931   -0.08    0.00  1.0000
  -4  -1  11   68925    3297                                                       68917   -0.01    0.00  1.0000
  -5  -1  11   74124    3526                                                       74127    0.00    0.00  1.0000
  -6  -1  11   35887    2213                                                       35907   -0.02    0.00  1.0000
  -7  -1  11   12597    1493                                                       12536    0.11    0.00  1.0000
  -8  -1  11     433     521                                                         433    0.00    0.00  1.0000
  -9  -1  11   17768    1812                                                       17654    0.17    0.00  1.0000
   8  -1  10    6966    1306                                                        6902    0.15    0.00  1.0000
   7  -1  10    2523     699                                                        2508    0.06    0.00  1.0000
   6  -1  10    5075    1085                                                        5124   -0.14    0.00  1.0000
   5  -1  10   10247    1319                                                       10244   -0.01    0.00  1.0000
   4  -1  10   15076    1539                                                       15108    0.05    0.00  1.0000
   3  -1  10    1691     738                                                        1691    0.00    0.00  1.0000
  -3   1 -10    1332     471                                                        1332    0.00    0.00  1.0000
  -2   1 -10    1095     503                                                        1102    0.04    0.00  1.0000
   2  -1  10    2489     685                                                        2499    0.04    0.00  1.0000
  -1   1 -10   18896    1324                                                       18893    0.00    0.00  1.0000
   1  -1  10   20535    1483                                                       20532    0.00    0.00  1.0000
   0  -1  10   13509    1138                                                       13506    0.01    0.00  1.0000
   0   1 -10   12733    1170                                                       12730    0.01    0.00  1.0000
  -1  -1  10   30108    1771                                                       30135    0.03    0.00  1.0000
   1   1 -10   29368    1778                                                       29394    0.03    0.00  1.0000
  -2  -1  10    2403     619                                                        2386   -0.07    0.00  1.0000
  -3  -1  10     382     443                                                         383    0.02    0.00  1.0000
  -3  -1  10     209     364                                                         209    0.02    0.00  1.0000
  -4  -1  10   31987    1956                                                       31940   -0.05    0.00  1.0000
  -4  -1  10   31598    1880                                                       31552   -0.05    0.00  1.0000
  -5  -1  10   49071    2565                                                       49094   -0.02    0.00  1.0000
  -6  -1  10   17050    1385                                                       16953    0.15    0.00  1.0000
  -7  -1  10    1636     553                                                        1634    0.01    0.00  1.0000
  -8  -1  10   31741    2037                                                       31620    0.13    0.00  1.0000
  -9  -1  10   32200    2093                                                       32232    0.04    0.00  1.0000
   9  -1   9   12462    1747                                                       12422    0.07    0.00  1.0000
   8  -1   9    1636     618                                                        1650    0.07    0.00  1.0000
   7  -1   9   11128    1444                                                       11257   -0.24    0.00  1.0000
   6  -1   9   61034    3167                                                       61028    0.00    0.00  1.0000
   5  -1   9   12718    1397                                                       12690   -0.05    0.00  1.0000
  -4   1  -9   10074     957                                                       10074    0.00    0.00  1.0000
   4  -1   9    8342    1192                                                        8342    0.00    0.00  1.0000
   3  -1   9    4553     924                                                        4558   -0.01    0.00  1.0000
  -3   1  -9    4887     730                                                        4892   -0.01    0.00  1.0000
  -2   1  -9   29543    1571                                                       29538    0.01    0.00  1.0000
   2  -1   9   25420    1671                                                       25415    0.01    0.00  1.0000
   1  -1   9    9961    1053                                                        9957    0.01    0.00  1.0000
  -1   1  -9    9140     915                                                        9136    0.01    0.00  1.0000
   0   1  -9    2988     625                                                        2997    0.03    0.00  1.0000
   0  -1   9    3696     689                                                        3706    0.03    0.00  1.0000
  -1  -1   9     549     407                                                         554   -0.05    0.00  1.0000
   1   1  -9       0     298                                                        -166   -0.05    0.00  1.0000
  -2  -1   9    3762     687                                                        3772    0.03    0.00  1.0000
  -2  -1   9    5011     793                                                        5023    0.03    0.00  1.0000
  -3  -1   9   86168    3670                                                       85941   -0.15    0.00  1.0000
  -3  -1   9   95247    3721                                                       95008   -0.15    0.00  1.0000
   4   1  -9   59277    2660                                                       59311   -0.03    0.00  1.0000
  -4  -1   9   58472    2786                                                       58506   -0.03    0.00  1.0000
  -4  -1   9   62498    2741                                                       62533   -0.03    0.00  1.0000
   5   1  -9   21901    1439                                                       21810    0.12    0.00  1.0000
  -5  -1   9   23470    1561                                                       23376    0.12    0.00  1.0000
   6   1  -9     394     379                                                         395    0.01    0.00  1.0000
  -6  -1   9     584     430                                                         585    0.01    0.00  1.0000
  -7  -1   9   16636    1319                                                       16579    0.09    0.00  1.0000
   7   1  -9   15386    1269                                                       15331    0.09    0.00  1.0000
  -8  -1   9   26424    1755                                                       26453    0.04    0.00  1.0000
   8   1  -9   25304    1715                                                       25332    0.04    0.00  1.0000
  -9  -1   9   33283    2025                                                       33244   -0.04    0.00  1.0000
   9   1  -9   29184    1940                                                       29148   -0.04    0.00  1.0000
  10   1  -9   26252    1922                                                       26253    0.00    0.00  1.0000
 -10  -1   9   32753    2041                                                       32754    0.00    0.00  1.0000
   9  -1   8   11970    1561                                                       12001    0.06    0.00  1.0000
   8  -1   8    1002     613                                                        1049   -0.30    0.00  1.0000
   7  -1   8   26772    1872                                                       26762   -0.01    0.00  1.0000
   6  -1   8   10178    1250                                                       10111   -0.13    0.00  1.0000
  -6   1  -8   10602    1160                                                       10533   -0.13    0.00  1.0000
   5  -1   8    8215    1130                                                        8221   -0.01    0.00  1.0000
  -5   1  -8    6406     873                                                        6411   -0.01    0.00  1.0000
   4  -1   8    3607     828                                                        3615   -0.02    0.00  1.0000
  -4   1  -8    4248     679                                                        4256   -0.02    0.00  1.0000
  -4   1  -8    3593     590                                                        3600   -0.02    0.00  1.0000
  -3   1  -8   50057    2210                                                       50056    0.00    0.00  1.0000
   3  -1   8   44328    2343                                                       44327    0.00    0.00  1.0000
  -3   1  -8   46963    2104                                                       46962    0.00    0.00  1.0000
   2  -1   8   48576    2312                                                       48571    0.00    0.00  1.0000
  -2   1  -8   42872    2021                                                       42867    0.00    0.00  1.0000
  -2   1  -8   45984    2005                                                       45979    0.00    0.00  1.0000
  -1   1  -8   86896    3204                                                       86921    0.02    0.00  1.0000
   1  -1   8   70362    3265                                                       70385    0.02    0.00  1.0000
  -1   1  -8   89000    3146                                                       89026    0.02    0.00  1.0000
   0   1  -8    5327     594                                                        5329    0.01    0.00  1.0000
   0   1  -8    4424     675                                                        4426    0.01    0.00  1.0000
   0  -1   8    4711     729                                                        4713    0.01    0.00  1.0000
  -1  -1   8    2820     587                                                        2829    0.03    0.00  1.0000
   1   1  -8    2751     565                                                        2760    0.03    0.00  1.0000
  -1  -1   8    3422     606                                                        3432    0.03    0.00  1.0000
  -2  -1   8   65727    2749                                                       65458   -0.21    0.00  1.0000
  -2  -1   8   61678    2720                                                       61418   -0.21    0.00  1.0000
   2   1  -8   66262    2697                                                       65992   -0.21    0.00  1.0000
   3   1  -8   81350    3171                                                       81404   -0.04    0.00  1.0000
  -3  -1   8   77871    3185                                                       77924   -0.04    0.00  1.0000
  -3  -1   8   77008    3217                                                       77061   -0.04    0.00  1.0000
  -4  -1   8  161172    5584                                                      161038    0.07    0.00  1.0000
   4   1  -8  156406    5602                                                      156274    0.07    0.00  1.0000
  -4  -1   8  148507    5554                                                      148379    0.07    0.00  1.0000
  -5  -1   8    7225     944                                                        7221   -0.01    0.00  1.0000
  -5  -1   8    7034     793                                                        7030   -0.01    0.00  1.0000
   5   1  -8    5777     764                                                        5774   -0.01    0.00  1.0000
  -6  -1   8   38205    2059                                                       38109    0.10    0.00  1.0000
   6   1  -8   34170    1894                                                       34079    0.10    0.00  1.0000
  -7  -1   8    4286     802                                                        4295    0.03    0.00  1.0000
   7   1  -8    2741     659                                                        2748    0.03    0.00  1.0000
  -8  -1   8   24593    1658                                                       24540   -0.07    0.00  1.0000
   8   1  -8   26605    1726                                                       26550   -0.07    0.00  1.0000
  -9  -1   8    6106     916                                                        6112   -0.02    0.00  1.0000
   9   1  -8    5120     900                                                        5126   -0.02    0.00  1.0000
  10   1  -8    7981    1097                                                        7985   -0.01    0.00  1.0000
 -10   1  -7    1109     674                                                        1114    0.03    0.00  1.0000
  10  -1   7       0     585                                                        -379    0.03    0.00  1.0000
  -9   1  -7     575     511                                                         606   -0.26    0.00  1.0000
   9  -1   7       0     476                                                        -184   -0.26    0.00  1.0000
   8  -1   7   25039    1820                                                       25022   -0.02    0.00  1.0000
  -8   1  -7   23793    1829                                                       23776   -0.02    0.00  1.0000
   7  -1   7   34857    2112                                                       34710   -0.16    0.00  1.0000
  -7   1  -7   31992    2065                                                       31851   -0.16    0.00  1.0000
   6  -1   7   43671    2369                                                       43706   -0.03    0.00  1.0000
  -6   1  -7   38785    2192                                                       38818   -0.03    0.00  1.0000
   5  -1   7   13825    1218                                                       13809    0.03    0.00  1.0000
  -5   1  -7   13929    1115                                                       13913    0.03    0.00  1.0000
   4  -1   7    1680     568                                                        1682   -0.01    0.00  1.0000
  -4   1  -7    2291     422                                                        2293   -0.01    0.00  1.0000
  -4   1  -7    1765     467                                                        1767   -0.01    0.00  1.0000
  -3   1  -7    5253     648                                                        5238    0.04    0.00  1.0000
  -3   1  -7    6117     666                                                        6101    0.04    0.00  1.0000
   3  -1   7    6490     864                                                        6474    0.04    0.00  1.0000
  -2   1  -7  104756    3833                                                      104749    0.00    0.00  1.0000
   2  -1   7  109096    4173                                                      109089    0.00    0.00  1.0000
  -2   1  -7  111393    3961                                                      111386    0.00    0.00  1.0000
  -1   1  -7   49960    2135                                                       50062    0.09    0.00  1.0000
   1  -1   7   51666    2306                                                       51770    0.09    0.00  1.0000
  -1   1  -7   52720    2104                                                       52825    0.09    0.00  1.0000
   0   1  -7       0     236                                                        -133    0.02    0.00  1.0000
   0  -1   7       0     331                                                        -189    0.02    0.00  1.0000
   0   1  -7     178     251                                                         179    0.02    0.00  1.0000
  -1  -1   7   74441    2974                                                       74256   -0.13    0.00  1.0000
  -1  -1   7   72924    2919                                                       72741   -0.13    0.00  1.0000
   1   1  -7   76302    2955                                                       76114   -0.13    0.00  1.0000
   2   1  -7   37899    1669                                                       37934   -0.04    0.00  1.0000
  -2  -1   7   31761    1655                                                       31793   -0.04    0.00  1.0000
  -2  -1   7   33678    1699                                                       33711   -0.04    0.00  1.0000
   3   1  -7   98657    3669                                                       98617    0.03    0.00  1.0000
  -3  -1   7   99097    3719                                                       99057    0.03    0.00  1.0000
  -3  -1   7   96189    3652                                                       96149    0.03    0.00  1.0000
  -4  -1   7   26530    1506                                                       26504   -0.03    0.00  1.0000
  -4  -1   7   26575    1401                                                       26549   -0.03    0.00  1.0000
   4   1  -7   25400    1424                                                       25374   -0.03    0.00  1.0000
   5   1  -7    4004     624                                                        3950    0.17    0.00  1.0000
  -5  -1   7    5498     772                                                        5435    0.17    0.00  1.0000
  -5  -1   7    4836     661                                                        4777    0.17    0.00  1.0000
  -6  -1   7  108066    4095                                                      108101    0.02    0.00  1.0000
   6   1  -7  103727    4141                                                      103761    0.02    0.00  1.0000
  -6  -1   7  102683    3927                                                      102717    0.02    0.00  1.0000
   7   1  -7   29429    1767                                                       29409   -0.02    0.00  1.0000
  -7  -1   7   34092    1860                                                       34070   -0.02    0.00  1.0000
  -8  -1   7   25245    1614                                                       25261   -0.02    0.00  1.0000
   8   1  -7   23827    1630                                                       23843   -0.02    0.00  1.0000
   9   1  -7   16301    1353                                                       16271    0.05    0.00  1.0000
  -9  -1   7   17382    1344                                                       17351    0.05    0.00  1.0000
  10   1  -7    1971     576                                                        1973   -0.01    0.00  1.0000
  11   1  -7   14301    1569                                                       14332   -0.05    0.00  1.0000
 -10   1  -6    3879     974                                                        3838   -0.13    0.00  1.0000
  10  -1   6    5698    1046                                                        5649   -0.13    0.00  1.0000
   9  -1   6    2015     609                                                        2010   -0.02    0.00  1.0000
  -9   1  -6     651     490                                                         648   -0.02    0.00  1.0000
  -8   1  -6   10599    1303                                                       10539   -0.12    0.00  1.0000
   8  -1   6   12019    1315                                                       11955   -0.12    0.00  1.0000
  -7   1  -6   97527    4189                                                       97597   -0.04    0.00  1.0000
   7  -1   6   93010    4071                                                       93078   -0.04    0.00  1.0000
   6  -1   6   11829    1215                                                       11770    0.11    0.00  1.0000
  -6   1  -6   11224    1133                                                       11167    0.11    0.00  1.0000
   5  -1   6   10699    1114                                                       10706   -0.01    0.00  1.0000
  -5   1  -6   10403     984                                                       10410   -0.01    0.00  1.0000
  -5   1  -6   11631     820                                                       11638   -0.01    0.00  1.0000
  -4   1  -6    7062     642                                                        7007    0.13    0.00  1.0000
  -4   1  -6    6095     724                                                        6044    0.13    0.00  1.0000
   4  -1   6    6024     832                                                        5973    0.13    0.00  1.0000
  -3   1  -6   70815    2754                                                       70798   -0.01    0.00  1.0000
  -3   1  -6   65261    2542                                                       65245   -0.01    0.00  1.0000
   3  -1   6   67901    2868                                                       67884   -0.01    0.00  1.0000
  -2   1  -6   36972    1617                                                       37144    0.18    0.00  1.0000
   2  -1   6   35549    1789                                                       35717    0.18    0.00  1.0000
  -2   1  -6   38464    1649                                                       38639    0.18    0.00  1.0000
   1  -1   6     902     375                                                         901    0.01    0.00  1.0000
  -1   1  -6     620     233                                                         619    0.01    0.00  1.0000
  -1   1  -6     954     307                                                         953    0.01    0.00  1.0000
   0  -1   6  112085    4003                                                      112175    0.05    0.00  1.0000
   0   1  -6  108438    3912                                                      108526    0.05    0.00  1.0000
  -1  -1   6   20017    1103                                                       20022   -0.01    0.00  1.0000
  -1  -1   6   17220    1037                                                       17224   -0.01    0.00  1.0000
   1   1  -6   17668    1056                                                       17672   -0.01    0.00  1.0000
   2   1  -6   55511    2203                                                       55506    0.00    0.00  1.0000
  -2  -1   6   55317    2269                                                       55312    0.00    0.00  1.0000
  -2  -1   6   52957    2196                                                       52952    0.00    0.00  1.0000
  -3  -1   6  152101    5118                                                      152042   -0.03    0.00  1.0000
  -3  -1   6  147217    5126                                                      147159   -0.03    0.00  1.0000
   3   1  -6  148603    5216                                                      148544   -0.03    0.00  1.0000
   4   1  -6   37114    1754                                                       37316    0.21    0.00  1.0000
  -4  -1   6   35883    1639                                                       36081    0.21    0.00  1.0000
  -4  -1   6   37946    1797                                                       38150    0.21    0.00  1.0000
   5   1  -6   34737    1756                                                       34759    0.02    0.00  1.0000
  -5  -1   6   36907    1684                                                       36929    0.02    0.00  1.0000
  -5  -1   6   35680    1784                                                       35702    0.02    0.00  1.0000
  -6  -1   6  126128    4577                                                      126228    0.06    0.00  1.0000
  -6  -1   6  131532    4659                                                      131634    0.06    0.00  1.0000
   6   1  -6  124767    4817                                                      124866    0.06    0.00  1.0000
   7   1  -6   23540    1549                                                       23543    0.00    0.00  1.0000
  -7  -1   6   26123    1499                                                       26126    0.00    0.00  1.0000
   8   1  -6   21713    1537                                                       21666    0.06    0.00  1.0000
  -8  -1   6   21473    1415                                                       21426    0.06    0.00  1.0000
  -9  -1   6    2016     637                                                        2017    0.00    0.00  1.0000
   9   1  -6    1862     531                                                        1863    0.00    0.00  1.0000
  10   1  -6    6648    1042                                                        6671   -0.06    0.00  1.0000
  11   1  -6   39401    2510                                                       39420    0.02    0.00  1.0000
 -11   1  -5     152     650                                                         153    0.02    0.00  1.0000
  11  -1   5    1708     719                                                        1712    0.02    0.00  1.0000
 -10   1  -5    2207     718                                                        2211   -0.02    0.00  1.0000
  10  -1   5     927     529                                                         930   -0.02    0.00  1.0000
  -9   1  -5    6687    1078                                                        6668   -0.05    0.00  1.0000
   9  -1   5    4894     923                                                        4878   -0.05    0.00  1.0000
  -8   1  -5   45898    2592                                                       45937   -0.04    0.00  1.0000
   8  -1   5   49062    2542                                                       49103   -0.04    0.00  1.0000
  -7   1  -5   41624    2224                                                       41461    0.16    0.00  1.0000
   7  -1   5   32505    1984                                                       32361    0.16    0.00  1.0000
  -6   1  -5     912     433                                                         913   -0.01    0.00  1.0000
   6  -1   5     226     388                                                         227   -0.01    0.00  1.0000
   5  -1   5    3212     609                                                        3145    0.24    0.00  1.0000
  -5   1  -5    2711     385                                                        2649    0.24    0.00  1.0000
  -5   1  -5    2853     545                                                        2790    0.24    0.00  1.0000
  -4   1  -5  121917    4428                                                      121920    0.00    0.00  1.0000
   4  -1   5  114987    4386                                                      114990    0.00    0.00  1.0000
  -3   1  -5  121534    4020                                                      121904    0.21    0.00  1.0000
   3  -1   5  120071    4413                                                      120439    0.21    0.00  1.0000
  -3   1  -5  120047    4349                                                      120415    0.21    0.00  1.0000
   2  -1   5   28342    1439                                                       28340    0.00    0.00  1.0000
  -2   1  -5   28649    1298                                                       28647    0.00    0.00  1.0000
  -2   1  -5   27753    1240                                                       27751    0.00    0.00  1.0000
  -1   1  -5   52759    2024                                                       53038    0.24    0.00  1.0000
   1  -1   5   54597    2190                                                       54881    0.24    0.00  1.0000
  -1   1  -5   52210    2049                                                       52487    0.24    0.00  1.0000
   0  -1   5   66129    2556                                                       66071    0.05    0.00  1.0000
   0  -1   5   70794    2525                                                       70734    0.05    0.00  1.0000
   0   1  -5   66654    2551                                                       66595    0.05    0.00  1.0000
  -1  -1   5  127589    4463                                                      127665   -0.04    0.00  1.0000
   1   1  -5  139676    4648                                                      139756   -0.04    0.00  1.0000
  -1  -1   5  135217    4578                                                      135296   -0.04    0.00  1.0000
  -2  -1   5    8750     690                                                        8753    0.01    0.00  1.0000
   2   1  -5   10972     679                                                       10976    0.01    0.00  1.0000
  -2  -1   5   11031     679                                                       11035    0.01    0.00  1.0000
  -3  -1   5   57981    2242                                                       58070    0.07    0.00  1.0000
  -3  -1   5   59280    2359                                                       59370    0.07    0.00  1.0000
   3   1  -5   61133    2354                                                       61224    0.07    0.00  1.0000
  -4  -1   5    1842     329                                                        1837    0.03    0.00  1.0000
  -4  -1   5    1631     431                                                        1626    0.03    0.00  1.0000
   4   1  -5    1743     384                                                        1738    0.03    0.00  1.0000
   5   1  -5   99104    3685                                                       99242    0.09    0.00  1.0000
  -5  -1   5   89197    3402                                                       89328    0.09    0.00  1.0000
  -5  -1   5   94279    3491                                                       94413    0.09    0.00  1.0000
  -6  -1   5   42080    1926                                                       42052    0.03    0.00  1.0000
  -6  -1   5   39637    1858                                                       39610    0.03    0.00  1.0000
  -7  -1   5   13122    1078                                                       13127   -0.01    0.00  1.0000
   7   1  -5   12807     912                                                       12812   -0.01    0.00  1.0000
  -7  -1   5   12323     951                                                       12328   -0.01    0.00  1.0000
  -8  -1   5     537     493                                                         539    0.02    0.00  1.0000
  -8  -1   5    1044     395                                                        1047    0.02    0.00  1.0000
  -9  -1   5    1346     627                                                        1363   -0.10    0.00  1.0000
  -9  -1   5    2256     638                                                        2278   -0.10    0.00  1.0000
 -10  -1   5   31870    2159                                                       31893    0.03    0.00  1.0000
 -11  -1   5   20240    1743                                                       20127   -0.16    0.00  1.0000
  11  -1   4   12586    1512                                                       12583   -0.01    0.00  1.0000
 -11   1  -4    9816    1480                                                        9813   -0.01    0.00  1.0000
  10  -1   4    1510     523                                                        1514    0.02    0.00  1.0000
 -10   1  -4    1550     582                                                        1554    0.02    0.00  1.0000
   9  -1   4   15435    1319                                                       15442   -0.01    0.00  1.0000
  -9   1  -4   17874    1544                                                       17882   -0.01    0.00  1.0000
  -8   1  -4   32470    2076                                                       32342    0.14    0.00  1.0000
   8  -1   4   34513    2015                                                       34381    0.14    0.00  1.0000
  -7   1  -4   43725    2351                                                       43725    0.00    0.00  1.0000
   7  -1   4   44588    2266                                                       44588    0.00    0.00  1.0000
  -6   1  -4     508     351                                                         542    0.31    0.00  1.0000
   6  -1   4     476     371                                                         509    0.31    0.00  1.0000
  -5   1  -4   27684    1161                                                       27709    0.03    0.00  1.0000
   5  -1   4   26220    1500                                                       26245    0.03    0.00  1.0000
  -5   1  -4   28414    1572                                                       28440    0.03    0.00  1.0000
  -4   1  -4   36055    1378                                                       36199    0.15    0.00  1.0000
   4  -1   4   33098    1672                                                       33236    0.15    0.00  1.0000
  -4   1  -4   33833    1679                                                       33972    0.15    0.00  1.0000
  -3   1  -4   42653    1819                                                       42642    0.01    0.00  1.0000
   3  -1   4   39673    1825                                                       39662    0.01    0.00  1.0000
  -2   1  -4    7936     584                                                        8067    0.29    0.00  1.0000
   2  -1   4    9398     697                                                        9541    0.29    0.00  1.0000
  -2   1  -4    8616     534                                                        8752    0.29    0.00  1.0000
   1  -1   4  198097    6539                                                      197885    0.09    0.00  1.0000
  -1   1  -4  201115    6231                                                      200901    0.09    0.00  1.0000
  -1   1  -4  202159    6592                                                      201945    0.09    0.00  1.0000
   0  -1   4  245378    7520                                                      245769   -0.16    0.00  1.0000
   0  -1   4  250571    7800                                                      250966   -0.16    0.00  1.0000
   0   1  -4  231983    7941                                                      232363   -0.16    0.00  1.0000
  -1  -1   4    1427     280                                                        1437    0.06    0.00  1.0000
   1   1  -4    1851     300                                                        1862    0.06    0.00  1.0000
  -1  -1   4    1587     299                                                        1597    0.06    0.00  1.0000
  -2  -1   4   42496    1700                                                       42192   -0.29    0.00  1.0000
  -2  -1   4   41191    1619                                                       40892   -0.29    0.00  1.0000
   2   1  -4   45374    1710                                                       45060   -0.29    0.00  1.0000
  -3  -1   4    5823     568                                                        5826    0.01    0.00  1.0000
  -3  -1   4    5593     412                                                        5596    0.01    0.00  1.0000
   3   1  -4    5760     502                                                        5763    0.01    0.00  1.0000
   4   1  -4  198867    6560                                                      198895    0.01    0.00  1.0000
  -4  -1   4  168394    6190                                                      168420    0.01    0.00  1.0000
  -4  -1   4  208414    6243                                                      208443    0.01    0.00  1.0000
  -5  -1   4  229716    7815                                                      229615    0.04    0.00  1.0000
  -5  -1   4  226194    7405                                                      226094    0.04    0.00  1.0000
  -5  -1   4  221104    7252                                                      221005    0.04    0.00  1.0000
   6   1  -4   47824    2047                                                       47972   -0.13    0.00  1.0000
  -6  -1   4   52750    2174                                                       52906   -0.13    0.00  1.0000
  -6  -1   4   51249    2413                                                       51403   -0.13    0.00  1.0000
   7   1  -4     380     297                                                         382    0.02    0.00  1.0000
  -7  -1   4     198     323                                                         199    0.02    0.00  1.0000
  -7  -1   4     317     308                                                         319    0.02    0.00  1.0000
  -8  -1   4     776     394                                                         800   -0.18    0.00  1.0000
   8   1  -4    1180     422                                                        1209   -0.18    0.00  1.0000
  -8  -1   4     477     403                                                         496   -0.18    0.00  1.0000
  -9  -1   4    4222     879                                                        4228    0.02    0.00  1.0000
 -10  -1   4    2234     661                                                        2193   -0.19    0.00  1.0000
 -11  -1   4    6995    1216                                                        7008   -0.03    0.00  1.0000
 -12  -1   4    2534     995                                                        2545    0.04    0.00  1.0000
 -11   1  -3   12697    1633                                                       12740    0.08    0.00  1.0000
  11  -1   3   12586    1444                                                       12628    0.08    0.00  1.0000
 -10   1  -3    6282    1151                                                        6275    0.02    0.00  1.0000
  10  -1   3    8955    1185                                                        8946    0.02    0.00  1.0000
  -9   1  -3   27976    1936                                                       27923    0.06    0.00  1.0000
   9  -1   3   22226    1629                                                       22179    0.06    0.00  1.0000
  -8   1  -3    2424     689                                                        2422    0.01    0.00  1.0000
   8  -1   3    1727     591                                                        1725    0.01    0.00  1.0000
  -7   1  -3    1387     474                                                        1333    0.29    0.00  1.0000
   7  -1   3    2154     557                                                        2087    0.29    0.00  1.0000
  -6   1  -3   82946    3468                                                       83024    0.05    0.00  1.0000
   6  -1   3   79408    3276                                                       79484    0.05    0.00  1.0000
  -5   1  -3   40694    1518                                                       40708    0.01    0.00  1.0000
   5  -1   3   41798    1925                                                       41812    0.01    0.00  1.0000
  -5   1  -3   40197    1982                                                       40211    0.01    0.00  1.0000
  -4   1  -3   49598    1709                                                       49575    0.02    0.00  1.0000
  -4   1  -3   48660    2098                                                       48638    0.02    0.00  1.0000
   4  -1   3   45660    2034                                                       45638    0.02    0.00  1.0000
   3  -1   3   11895     781                                                       11980    0.15    0.00  1.0000
  -3   1  -3   12221     591                                                       12307    0.15    0.00  1.0000
  -3   1  -3   11451     755                                                       11534    0.15    0.00  1.0000
   2  -1   3   54680    2125                                                       54551    0.11    0.00  1.0000
  -2   1  -3   58422    2135                                                       58288    0.11    0.00  1.0000
   1  -1   3   91396    3156                                                       91870   -0.31    0.00  1.0000
  -1   1  -3   91672    2967                                                       92146   -0.31    0.00  1.0000
  -1   1  -3   91505    3151                                                       91979   -0.31    0.00  1.0000
   0  -1   3  518604   15732                                                      518976    0.10    0.00  1.0000
   0  -1   3  532323   15173                                                      532699    0.10    0.00  1.0000
   0   1  -3  475504   16160                                                      475860    0.10    0.00  1.0000
   1   1  -3  648983   20837                                                      645808   -0.78    0.00  1.0000
  -1  -1   3  671981   19614                                                      668750   -0.78    0.00  1.0000
  -1  -1   3  671121   20277                                                      667892   -0.78    0.00  1.0000
  -2  -1   3   60132    2162                                                       60185   -0.04    0.00  1.0000
   2   1  -3   64892    2251                                                       64947   -0.04    0.00  1.0000
  -2  -1   3   58958    2107                                                       59010   -0.04    0.00  1.0000
  -3  -1   3  207314    6667                                                      207019   -0.13    0.00  1.0000
  -3  -1   3  219715    7130                                                      219412   -0.13    0.00  1.0000
  -4  -1   3  134632    4251                                                      134608    0.01    0.00  1.0000
  -4  -1   3  111550    4246                                                      111529    0.01    0.00  1.0000
  -4  -1   3  137202    4606                                                      137178    0.01    0.00  1.0000
   5   1  -3   81670    2885                                                       81929   -0.18    0.00  1.0000
  -5  -1   3   79388    3204                                                       79644   -0.18    0.00  1.0000
  -5  -1   3   75647    2859                                                       75897   -0.18    0.00  1.0000
  -6  -1   3    2171     451                                                        2169    0.01    0.00  1.0000
   6   1  -3    1597     335                                                        1595    0.01    0.00  1.0000
  -6  -1   3    1517     473                                                        1515    0.01    0.00  1.0000
  -7  -1   3   14427    1167                                                       14583   -0.26    0.00  1.0000
  -7  -1   3   14483     979                                                       14640   -0.26    0.00  1.0000
   7   1  -3   12840     929                                                       12988   -0.26    0.00  1.0000
  -8  -1   3   95135    3587                                                       95118   -0.01    0.00  1.0000
   8   1  -3   97253    3684                                                       97235   -0.01    0.00  1.0000
  -8  -1   3   96348    4196                                                       96330   -0.01    0.00  1.0000
  -9  -1   3   21798    1668                                                       21701   -0.13    0.00  1.0000
 -10  -1   3    5887    1073                                                        5902   -0.04    0.00  1.0000
 -11  -1   3    4524     953                                                        4542    0.05    0.00  1.0000
 -12  -1   3   18208    1997                                                       18236   -0.04    0.00  1.0000
 -12   1  -2   11185    1709                                                       11247    0.12    0.00  1.0000
 -11   1  -2   74132    4028                                                       74074    0.04    0.00  1.0000
  11  -1   2   83221    3736                                                       83159    0.04    0.00  1.0000
 -10   1  -2   11436    1426                                                       11451   -0.03    0.00  1.0000
  10  -1   2   12972    1327                                                       12988   -0.03    0.00  1.0000
  -9   1  -2   33500    2201                                                       33516    0.02    0.00  1.0000
   9  -1   2   35030    2024                                                       35046    0.02    0.00  1.0000
  -8   1  -2    7904    1082                                                        7989    0.19    0.00  1.0000
   8  -1   2    7628     943                                                        7711    0.19    0.00  1.0000
  -7   1  -2   38010    2080                                                       38064    0.05    0.00  1.0000
   7  -1   2   36743    1927                                                       36796    0.05    0.00  1.0000
   6  -1   2   45846    2125                                                       45704   -0.13    0.00  1.0000
  -6   1  -2   48259    1746                                                       48113   -0.13    0.00  1.0000
  -6   1  -2   46646    2284                                                       46503   -0.13    0.00  1.0000
   5  -1   2  108295    4026                                                      108265    0.02    0.00  1.0000
  -5   1  -2  114684    4263                                                      114653    0.02    0.00  1.0000
  -5   1  -2  111194    3577                                                      111164    0.02    0.00  1.0000
   4  -1   2   12453     819                                                       12503   -0.09    0.00  1.0000
  -4   1  -2   11341     839                                                       11388   -0.09    0.00  1.0000
  -4   1  -2   12689     587                                                       12739   -0.09    0.00  1.0000
  -3   1  -2     441     179                                                         435    0.08    0.00  1.0000
  -3   1  -2     441      88                                                         435    0.08    0.00  1.0000
   3  -1   2     377     203                                                         372    0.08    0.00  1.0000
   2  -1   2   59066    2168                                                       59567   -0.41    0.00  1.0000
  -2   1  -2   59722    1934                                                       60226   -0.41    0.00  1.0000
  -2   1  -2   59274    2199                                                       59776   -0.41    0.00  1.0000
   1  -1   2   78679    2642                                                       78823    0.10    0.00  1.0000
  -1   1  -2   77951    2664                                                       78094    0.10    0.00  1.0000
  -1   1  -2   78097    2468                                                       78240    0.10    0.00  1.0000
   0   1  -2  482241   16013                                                      478203   -1.15    0.00  1.0000
   0  -1   2  521859   15533                                                      517658   -1.15    0.00  1.0000
   0  -1   2  526004   14974                                                      521787   -1.15    0.00  1.0000
   1   1  -2    8035     413                                                        8088   -0.12    0.00  1.0000
  -1  -1   2    5400     317                                                        5444   -0.12    0.00  1.0000
  -1  -1   2    6811     387                                                        6860   -0.12    0.00  1.0000
  -2  -1   2  274385    8568                                                      273803   -0.22    0.00  1.0000
  -2  -1   2  254860    7990                                                      254299   -0.22    0.00  1.0000
  -3  -1   2   80753    2744                                                       80840   -0.06    0.00  1.0000
  -3  -1   2   82249    2994                                                       82337   -0.06    0.00  1.0000
   4   1  -2  396428   12424                                                      396449   -0.01    0.00  1.0000
  -4  -1   2  394402   12052                                                      394423   -0.01    0.00  1.0000
  -4  -1   2  403449   13015                                                      403470   -0.01    0.00  1.0000
   5   1  -2  385877   12071                                                      385859   -0.01    0.00  1.0000
  -5  -1   2  383700   11694                                                      383682   -0.01    0.00  1.0000
  -5  -1   2  378683   12692                                                      378665   -0.01    0.00  1.0000
   6   1  -2    6980     605                                                        6881   -0.23    0.00  1.0000
  -6  -1   2    9211     670                                                        9098   -0.23    0.00  1.0000
  -6  -1   2    8217     891                                                        8110   -0.23    0.00  1.0000
  -7  -1   2   73403    3367                                                       73337   -0.05    0.00  1.0000
   7   1  -2   80864    3056                                                       80795   -0.05    0.00  1.0000
  -7  -1   2   78448    2928                                                       78380   -0.05    0.00  1.0000
   8   1  -2   89996    3564                                                       90024    0.02    0.00  1.0000
  -8  -1   2   87584    4007                                                       87612    0.02    0.00  1.0000
  -8  -1   2   99182    3477                                                       99212    0.02    0.00  1.0000
  -9  -1   2   48475    2702                                                       48523   -0.04    0.00  1.0000
   9   1  -2   49686    2324                                                       49734   -0.04    0.00  1.0000
 -10  -1   2     285     434                                                         278    0.09    0.00  1.0000
 -11  -1   2    2736     779                                                        2748   -0.04    0.00  1.0000
 -12  -1   2   16739    1902                                                       16599    0.21    0.00  1.0000
 -12   1  -1   12349    1737                                                       12319    0.05    0.00  1.0000
 -11   1  -1   33928    2416                                                       34008   -0.09    0.00  1.0000
  11  -1   1   36438    2181                                                       36521   -0.09    0.00  1.0000
  10  -1   1   17710    1429                                                       17725    0.02    0.00  1.0000
 -10   1  -1   14279    1562                                                       14292    0.02    0.00  1.0000
   9  -1   1   25278    1648                                                       25312    0.04    0.00  1.0000
  -9   1  -1   24671    1833                                                       24705    0.04    0.00  1.0000
  -8   1  -1     624     507                                                         628    0.03    0.00  1.0000
   8  -1   1     666     394                                                         670    0.03    0.00  1.0000
  -7   1  -1   10263    1098                                                       10155   -0.21    0.00  1.0000
   7  -1   1   11332     933                                                       11218   -0.21    0.00  1.0000
   6  -1   1  129440    4755                                                      129437    0.00    0.00  1.0000
  -6   1  -1  132628    5063                                                      132625    0.00    0.00  1.0000
  -6   1  -1  137476    4314                                                      137473    0.00    0.00  1.0000
  -5   1  -1   26356    1030                                                       26589   -0.29    0.00  1.0000
   5  -1   1   23282    1257                                                       23501   -0.29    0.00  1.0000
  -5   1  -1   22503    1363                                                       22719   -0.29    0.00  1.0000
  -4   1  -1    5969     352                                                        5964    0.01    0.00  1.0000
  -4   1  -1    5312     596                                                        5307    0.01    0.00  1.0000
   4  -1   1    5244     535                                                        5239    0.01    0.00  1.0000
  -3   1  -1  120227    4287                                                      120860   -0.36    0.00  1.0000
   3  -1   1  124034    4120                                                      124677   -0.36    0.00  1.0000
  -3   1  -1  121951    3781                                                      122588   -0.36    0.00  1.0000
  -2   1  -1   23966    1041                                                       24016    0.07    0.00  1.0000
   2  -1   1   25104    1008                                                       25156    0.07    0.00  1.0000
  -2   1  -1   22918     821                                                       22967    0.07    0.00  1.0000
   1  -1   1  608081   18801                                                      603366   -1.20    0.00  1.0000
  -1   1  -1  631084   19360                                                      626281   -1.20    0.00  1.0000
   0  -1   1  134716    3932                                                      135052   -0.18    0.00  1.0000
   0  -1   1  136338    4079                                                      136676   -0.18    0.00  1.0000
   0   1  -1  118345    4217                                                      118660   -0.18    0.00  1.0000
  -1  -1   1    6290     329                                                        6222   -0.17    0.00  1.0000
  -1  -1   1    6470     364                                                        6401   -0.17    0.00  1.0000
  -2  -1   1    6552     450                                                        6494   -0.15    0.00  1.0000
  -2  -1   1    7665     398                                                        7602   -0.15    0.00  1.0000
   2   1  -1    6918     367                                                        6858   -0.15    0.00  1.0000
  -3  -1   1  199402    6021                                                      198494    0.40    0.00  1.0000
   3   1  -1  201634    6214                                                      200721    0.40    0.00  1.0000
  -3  -1   1  188281    6526                                                      187398    0.40    0.00  1.0000
  -4  -1   1   99546    3257                                                       99535   -0.01    0.00  1.0000
   4   1  -1   99327    3379                                                       99316   -0.01    0.00  1.0000
  -4  -1   1   96452    3638                                                       96441   -0.01    0.00  1.0000
  -5  -1   1  108876    3543                                                      108754   -0.07    0.00  1.0000
   5   1  -1  102815    3670                                                      102696   -0.07    0.00  1.0000
  -5  -1   1  104018    4007                                                      103898   -0.07    0.00  1.0000
   6   1  -1   13590     870                                                       13551   -0.07    0.00  1.0000
  -6  -1   1   12519    1027                                                       12482   -0.07    0.00  1.0000
  -6  -1   1   12804     784                                                       12766   -0.07    0.00  1.0000
  -7  -1   1    7919     955                                                        8010    0.21    0.00  1.0000
   7   1  -1    8997     768                                                        9094    0.21    0.00  1.0000
  -8  -1   1   51807    2725                                                       51850   -0.04    0.00  1.0000
   8   1  -1   53782    2395                                                       53825   -0.04    0.00  1.0000
  -9  -1   1   11580    1376                                                       11501    0.15    0.00  1.0000
   9   1  -1   13739    1081                                                       13652    0.15    0.00  1.0000
 -10  -1   1    1141     481                                                        1136   -0.03    0.00  1.0000
 -11  -1   1   12380    1560                                                       12274    0.19    0.00  1.0000
 -12  -1   1   60270    3599                                                       60305    0.03    0.00  1.0000
 -12   1   0   10866    1665                                                       10916   -0.10    0.00  1.0000
 -11   1   0   10380    1480                                                       10393    0.03    0.00  1.0000
 -10   1   0    1366     558                                                        1383   -0.10    0.00  1.0000
  10  -1   0     518     446                                                         528   -0.10    0.00  1.0000
  -9   1   0    3002     852                                                        3001    0.00    0.00  1.0000
   9  -1   0    3168     704                                                        3167    0.00    0.00  1.0000
  -8   1   0    1404     613                                                        1442   -0.21    0.00  1.0000
   8  -1   0    2239     532                                                        2287   -0.21    0.00  1.0000
   7  -1   0   59984    2638                                                       60009   -0.02    0.00  1.0000
  -7   1   0   63457    2961                                                       63483   -0.02    0.00  1.0000
  -7   1   0   65925    2344                                                       65951   -0.02    0.00  1.0000
  -6   1   0   49861    2421                                                       50228   -0.33    0.00  1.0000
   6  -1   0   53012    2250                                                       53391   -0.33    0.00  1.0000
  -6   1   0   53669    1958                                                       54050   -0.33    0.00  1.0000
   5  -1   0     370     239                                                         368   -0.04    0.00  1.0000
  -5   1   0     974     185                                                         970   -0.04    0.00  1.0000
  -5   1   0      68     248                                                          67   -0.04    0.00  1.0000
   4  -1   0   53528    2026                                                       53723   -0.17    0.00  1.0000
  -4   1   0   48453    2147                                                       48639   -0.17    0.00  1.0000
  -4   1   0   52803    1793                                                       52997   -0.17    0.00  1.0000
  -3   1   0   16027     624                                                       16039    0.02    0.00  1.0000
   3  -1   0   14658     739                                                       14670    0.02    0.00  1.0000
  -3   1   0   13061     795                                                       13072    0.02    0.00  1.0000
  -2   1   0  180130    5727                                                      178228   -0.89    0.00  1.0000
   2  -1   0  172199    5503                                                      170340   -0.89    0.00  1.0000
  -2   1   0  174831    5219                                                      172957   -0.89    0.00  1.0000
  -1   1   0  162431    4904                                                      162827   -0.19    0.00  1.0000
   1  -1   0  155712    4744                                                      156099   -0.19    0.00  1.0000
  -1   1   0  135848    4577                                                      136210   -0.19    0.00  1.0000
   1   1   0  165188    5037                                                      165587   -0.19    0.00  1.0000
  -1  -1   0  163984    5209                                                      164381   -0.19    0.00  1.0000
  -1  -1   0  154936    4852                                                      155322   -0.19    0.00  1.0000
   2   1   0  169884    5307                                                      168037    0.89    0.00  1.0000
  -2  -1   0  170713    5543                                                      168862    0.89    0.00  1.0000
  -3  -1   0   15678     830                                                       15690    0.02    0.00  1.0000
   3   1   0   14454     716                                                       14466    0.02    0.00  1.0000
   4   1   0   51238    1940                                                       51429    0.17    0.00  1.0000
  -4  -1   0   48581    2099                                                       48767    0.17    0.00  1.0000
   5   1   0     264     209                                                         262   -0.04    0.00  1.0000
  -5  -1   0     327     278                                                         325   -0.04    0.00  1.0000
  -5  -1   0     422     125                                                         420   -0.04    0.00  1.0000
  -6  -1   0   51775    2000                                                       52149    0.33    0.00  1.0000
  -6  -1   0   51043    2443                                                       51415    0.33    0.00  1.0000
   6   1   0   54052    2225                                                       54435    0.33    0.00  1.0000
  -7  -1   0   67088    2453                                                       67115   -0.02    0.00  1.0000
   7   1   0   63840    2680                                                       63866   -0.02    0.00  1.0000
  -7  -1   0   63397    2989                                                       63423   -0.02    0.00  1.0000
  -8  -1   0    1364     527                                                        1402    0.21    0.00  1.0000
   8   1   0    1307     500                                                        1344    0.21    0.00  1.0000
   9   1   0    4635     785                                                        4634    0.00    0.00  1.0000
  -9  -1   0    4941     957                                                        4940    0.00    0.00  1.0000
 -10  -1   0     167     366                                                         173    0.10    0.00  1.0000
  10   1   0    1144     624                                                        1159    0.10    0.00  1.0000
 -11  -1   0   10327    1466                                                       10340    0.03    0.00  1.0000
 -12  -1   0    8788    1487                                                        8833    0.10    0.00  1.0000
 -12   1   1   55422    3382                                                       55456    0.03    0.00  1.0000
 -11   1   1   15168    1730                                                       15051   -0.19    0.00  1.0000
  10  -1  -1    1013     561                                                        1008   -0.03    0.00  1.0000
 -10   1   1    1822     585                                                        1815   -0.03    0.00  1.0000
  -9   1   1   14154    1432                                                       14066   -0.15    0.00  1.0000
   9  -1  -1   11993    1038                                                       11912   -0.15    0.00  1.0000
   8  -1  -1   44192    2186                                                       44231   -0.04    0.00  1.0000
  -8   1   1   50865    2583                                                       50907   -0.04    0.00  1.0000
  -7   1   1   10090     693                                                       10193   -0.21    0.00  1.0000
  -7   1   1   10064    1074                                                       10167   -0.21    0.00  1.0000
   7  -1  -1    8886     780                                                        8983   -0.21    0.00  1.0000
  -6   1   1   13907    1088                                                       13868   -0.07    0.00  1.0000
   6  -1  -1   12770     894                                                       12732   -0.07    0.00  1.0000
  -6   1   1   14123     773                                                       14083   -0.07    0.00  1.0000
   5  -1  -1  107314    3780                                                      107192    0.07    0.00  1.0000
  -5   1   1  106218    4065                                                      106097    0.07    0.00  1.0000
  -4   1   1  100516    3713                                                      100505   -0.01    0.00  1.0000
   4  -1  -1  100090    3465                                                      100079   -0.01    0.00  1.0000
  -3   1   1  192538    6080                                                      191645   -0.40    0.00  1.0000
  -3   1   1  152921    5478                                                      152126   -0.40    0.00  1.0000
   3  -1  -1  199792    5820                                                      198883   -0.40    0.00  1.0000
  -2   1   1    6937     353                                                        6877   -0.15    0.00  1.0000
  -2   1   1    6890     441                                                        6831   -0.15    0.00  1.0000
  -2   1   1    6331     389                                                        6274   -0.15    0.00  1.0000
  -1   1   1    6292     325                                                        6224    0.17    0.00  1.0000
  -1   1   1    6537     352                                                        6467    0.17    0.00  1.0000
  -1   1   1    7040     347                                                        6968    0.17    0.00  1.0000
   0   1   1  138579    4373                                                      138920   -0.18    0.00  1.0000
   0  -1  -1  140031    4205                                                      140374   -0.18    0.00  1.0000
  -1  -1  -1  621297   18256                                                      616531    1.20    0.00  1.0000
   1   1   1  626639   18951                                                      621853    1.20    0.00  1.0000
  -1  -1  -1  625934   19514                                                      621150    1.20    0.00  1.0000
   2   1   1   25021    1007                                                       25072    0.07    0.00  1.0000
  -2  -1  -1   24122    1041                                                       24172    0.07    0.00  1.0000
  -3  -1  -1  117806    4097                                                      118432    0.36    0.00  1.0000
   3   1   1  114882    3908                                                      115501    0.36    0.00  1.0000
  -4  -1  -1    5047     565                                                        5042    0.01    0.00  1.0000
  -4  -1  -1    5921     383                                                        5916    0.01    0.00  1.0000
   4   1   1    6021     492                                                        6016    0.01    0.00  1.0000
  -5  -1  -1   25087    1034                                                       25315    0.29    0.00  1.0000
   5   1   1   20911    1155                                                       21119    0.29    0.00  1.0000
  -5  -1  -1   21363    1290                                                       21573    0.29    0.00  1.0000
   6   1   1  134007    4738                                                      134004    0.00    0.00  1.0000
  -6  -1  -1  125426    4989                                                      125423    0.00    0.00  1.0000
  -6  -1  -1  138306    4373                                                      138303    0.00    0.00  1.0000
  -7  -1  -1   11692    1030                                                       11576    0.21    0.00  1.0000
  -7  -1  -1   13283     771                                                       13160    0.21    0.00  1.0000
   7   1   1   10516     882                                                       10406    0.21    0.00  1.0000
  -8  -1  -1      99     410                                                         100    0.03    0.00  1.0000
   8   1   1     914     403                                                         918    0.03    0.00  1.0000
   9   1   1   27178    1677                                                       27213   -0.04    0.00  1.0000
  -9  -1  -1   26462    1888                                                       26497   -0.04    0.00  1.0000
 -10  -1  -1   15955    1614                                                       15969    0.02    0.00  1.0000
  10   1   1   14904    1283                                                       14918    0.02    0.00  1.0000
 -11  -1  -1   26423    2099                                                       26494    0.09    0.00  1.0000
 -12  -1  -1   14551    1874                                                       14518    0.05    0.00  1.0000
 -12   1   2   16308    1932                                                       16170   -0.21    0.00  1.0000
 -11   1   2     872     595                                                         879   -0.04    0.00  1.0000
 -10   1   2     214     395                                                         208   -0.09    0.00  1.0000
   9  -1  -2   48454    2317                                                       48502   -0.04    0.00  1.0000
  -9   1   2   49035    2747                                                       49083   -0.04    0.00  1.0000
   8  -1  -2   92934    3652                                                       92963   -0.02    0.00  1.0000
  -8   1   2   93199    4078                                                       93228   -0.02    0.00  1.0000
  -7   1   2   74475    3254                                                       74409   -0.05    0.00  1.0000
  -7   1   2   67178    2662                                                       67115   -0.05    0.00  1.0000
   7  -1  -2   76969    2945                                                       76902   -0.05    0.00  1.0000
   6  -1  -2    9393     719                                                        9278    0.23    0.00  1.0000
  -6   1   2    8646     621                                                        8536    0.23    0.00  1.0000
  -6   1   2    7267     859                                                        7166    0.23    0.00  1.0000
  -5   1   2  365836   11222                                                      365819   -0.01    0.00  1.0000
   5  -1  -2  377763   11726                                                      377745   -0.01    0.00  1.0000
  -5   1   2  363684   12246                                                      363667   -0.01    0.00  1.0000
  -4   1   2  389234   11929                                                      389254    0.01    0.00  1.0000
  -4   1   2  386918   12908                                                      386938    0.01    0.00  1.0000
   4  -1  -2  410761   12429                                                      410782    0.01    0.00  1.0000
  -3   1   2   81002    2734                                                       81089   -0.06    0.00  1.0000
  -3   1   2   83288    3000                                                       83376   -0.06    0.00  1.0000
  -3   1   2   82394    2857                                                       82482   -0.06    0.00  1.0000
  -2   1   2  256294    7791                                                      255731    0.22    0.00  1.0000
  -2   1   2  259056    8327                                                      258490    0.22    0.00  1.0000
  -2   1   2  258537    8057                                                      257972    0.22    0.00  1.0000
  -1   1   2    5869     352                                                        5915   -0.12    0.00  1.0000
  -1   1   2    7330     397                                                        7381   -0.12    0.00  1.0000
   1  -1  -2    6764     354                                                        6813   -0.12    0.00  1.0000
   0   1   2  523926   15570                                                      519717    1.15    0.00  1.0000
   0  -1  -2  482333   16029                                                      478295    1.15    0.00  1.0000
   0  -1  -2  524963   14982                                                      520750    1.15    0.00  1.0000
  -1  -1  -2   84307    2608                                                       84456    0.10    0.00  1.0000
  -1  -1  -2   84325    2745                                                       84474    0.10    0.00  1.0000
   1   1   2   76129    2741                                                       76271    0.10    0.00  1.0000
   2   1   2   54401    2045                                                       54882    0.41    0.00  1.0000
  -2  -1  -2   55849    2056                                                       56336    0.41    0.00  1.0000
  -2  -1  -2   57337    1882                                                       57831    0.41    0.00  1.0000
  -3  -1  -2     221     174                                                         217    0.08    0.00  1.0000
   3   1   2     526     195                                                         520    0.08    0.00  1.0000
  -3  -1  -2     231      58                                                         227    0.08    0.00  1.0000
   4   1   2   11385     788                                                       11432    0.09    0.00  1.0000
  -4  -1  -2   14781     669                                                       14835    0.09    0.00  1.0000
  -4  -1  -2   13387     885                                                       13438    0.09    0.00  1.0000
  -5  -1  -2  109445    4259                                                      109415    0.02    0.00  1.0000
   5   1   2  113157    4090                                                      113127    0.02    0.00  1.0000
  -5  -1  -2  116415    3713                                                      116384    0.02    0.00  1.0000
  -6  -1  -2   45955    1756                                                       45813    0.13    0.00  1.0000
   6   1   2   47721    2102                                                       47576    0.13    0.00  1.0000
  -6  -1  -2   42555    2180                                                       42418    0.13    0.00  1.0000
   7   1   2   33402    1798                                                       33452    0.05    0.00  1.0000
  -7  -1  -2   36940    2016                                                       36993    0.05    0.00  1.0000
   8   1   2    7994     969                                                        8079   -0.19    0.00  1.0000
  -8  -1  -2    8158    1078                                                        8244   -0.19    0.00  1.0000
   9   1   2   33629    1964                                                       33645    0.02    0.00  1.0000
  -9  -1  -2   32105    2145                                                       32121    0.02    0.00  1.0000
  10   1   2   11497    1263                                                       11512    0.03    0.00  1.0000
 -10  -1  -2   12103    1445                                                       12119    0.03    0.00  1.0000
  11   1   2   80244    3690                                                       80183    0.04    0.00  1.0000
 -11  -1  -2   75398    4018                                                       75339    0.04    0.00  1.0000
 -12  -1  -2   13704    1860                                                       13773   -0.12    0.00  1.0000
 -12   1   3   17475    1948                                                       17503   -0.04    0.00  1.0000
 -11   1   3    3038     924                                                        3053   -0.05    0.00  1.0000
 -10   1   3    3893     831                                                        3905   -0.04    0.00  1.0000
   9  -1  -3   21141    1381                                                       21045    0.13    0.00  1.0000
  -9   1   3   21158    1659                                                       21062    0.13    0.00  1.0000
  -8   1   3   95332    4158                                                       95315   -0.01    0.00  1.0000
   8  -1  -3   96327    3714                                                       96309   -0.01    0.00  1.0000
  -8   1   3   93256    3486                                                       93239   -0.01    0.00  1.0000
  -7   1   3   13287     905                                                       13437    0.26    0.00  1.0000
  -7   1   3   12597    1083                                                       12743    0.26    0.00  1.0000
   7  -1  -3   11107     873                                                       11244    0.26    0.00  1.0000
  -6   1   3    1611     478                                                        1609    0.01    0.00  1.0000
   6  -1  -3    1632     394                                                        1630    0.01    0.00  1.0000
  -6   1   3    1267     382                                                        1265    0.01    0.00  1.0000
   5  -1  -3   77781    2874                                                       78034    0.18    0.00  1.0000
  -5   1   3   79803    3163                                                       80060    0.18    0.00  1.0000
  -5   1   3   75168    2786                                                       75417    0.18    0.00  1.0000
  -4   1   3  138122    4867                                                      138098    0.01    0.00  1.0000
  -4   1   3  134465    4474                                                      134441    0.01    0.00  1.0000
  -4   1   3  138529    4645                                                      138505    0.01    0.00  1.0000
  -3   1   3  217629    7009                                                      217327    0.13    0.00  1.0000
  -3   1   3  224690    7288                                                      224383    0.13    0.00  1.0000
  -3   1   3  215229    6814                                                      214929    0.13    0.00  1.0000
  -2   1   3   60496    2151                                                       60549   -0.04    0.00  1.0000
  -2   1   3   61121    2148                                                       61174   -0.04    0.00  1.0000
  -1   1   3  655171   20418                                                      651980    0.78    0.00  1.0000
   1  -1  -3  663022   20929                                                      659812    0.78    0.00  1.0000
  -1   1   3  686556   19748                                                      683290    0.78    0.00  1.0000
   0  -1  -3  520124   15037                                                      520496    0.10    0.00  1.0000
   0  -1  -3  479003   15954                                                      479360    0.10    0.00  1.0000
   0   1   3  514404   15624                                                      514774    0.10    0.00  1.0000
   1   1   3   90676    3183                                                       91148    0.31    0.00  1.0000
  -1  -1  -3   92889    3009                                                       93366    0.31    0.00  1.0000
  -1  -1  -3   92455    3108                                                       92931    0.31    0.00  1.0000
  -2  -1  -3   57179    1988                                                       57047    0.11    0.00  1.0000
  -2  -1  -3   58741    2136                                                       58607    0.11    0.00  1.0000
   2   1   3   57862    2189                                                       57729    0.11    0.00  1.0000
   3   1   3   11019     747                                                       11101   -0.15    0.00  1.0000
  -3  -1  -3    9833     557                                                        9910   -0.15    0.00  1.0000
  -3  -1  -3   12450     747                                                       12537   -0.15    0.00  1.0000
  -4  -1  -3   46773    2001                                                       46751    0.02    0.00  1.0000
   4   1   3   43234    1926                                                       43213    0.02    0.00  1.0000
   5   1   3   43732    1974                                                       43746   -0.01    0.00  1.0000
  -5  -1  -3   40973    1605                                                       40987   -0.01    0.00  1.0000
  -5  -1  -3   42476    2016                                                       42490   -0.01    0.00  1.0000
   6   1   3   82122    3330                                                       82200    0.05    0.00  1.0000
  -6  -1  -3   83311    2899                                                       83389    0.05    0.00  1.0000
  -6  -1  -3   83616    3487                                                       83694    0.05    0.00  1.0000
   7   1   3    2429     598                                                        2358   -0.29    0.00  1.0000
  -7  -1  -3    3180     659                                                        3098   -0.29    0.00  1.0000
  -8  -1  -3    2101     700                                                        2099    0.01    0.00  1.0000
   8   1   3    1565     594                                                        1563    0.01    0.00  1.0000
   9   1   3   26094    1721                                                       26043   -0.06    0.00  1.0000
  -9  -1  -3   25145    1880                                                       25095   -0.06    0.00  1.0000
  10   1   3    8344    1111                                                        8336    0.02    0.00  1.0000
 -10  -1  -3    6970    1156                                                        6962    0.02    0.00  1.0000
 -11  -1  -3   14325    1696                                                       14370   -0.08    0.00  1.0000
  11   1   3   14879    1548                                                       14925   -0.08    0.00  1.0000
 -12   1   4    2693     989                                                        2704   -0.04    0.00  1.0000
 -11   1   4    6378    1129                                                        6390   -0.03    0.00  1.0000
 -10   1   4    2120     616                                                        2080    0.19    0.00  1.0000
  -9   1   4    3177     843                                                        3182    0.02    0.00  1.0000
   8  -1  -4     744     333                                                         767    0.18    0.00  1.0000
  -8   1   4     423     381                                                         441    0.18    0.00  1.0000
  -8   1   4     104     419                                                         113    0.18    0.00  1.0000
  -7   1   4     645     315                                                         647    0.02    0.00  1.0000
   7  -1  -4     274     278                                                         276    0.02    0.00  1.0000
  -7   1   4     466     344                                                         468    0.02    0.00  1.0000
  -6   1   4   53850    2218                                                       54008    0.13    0.00  1.0000
  -6   1   4   52149    2491                                                       52304    0.13    0.00  1.0000
   6  -1  -4   54611    2241                                                       54770    0.13    0.00  1.0000
  -5   1   4  224933    7283                                                      224833    0.04    0.00  1.0000
  -5   1   4  228431    7840                                                      228330    0.04    0.00  1.0000
  -5   1   4  229197    7517                                                      229096    0.04    0.00  1.0000
  -4   1   4  208345    7240                                                      208374   -0.01    0.00  1.0000
  -4   1   4  211777    6809                                                      211806   -0.01    0.00  1.0000
  -4   1   4  219233    6985                                                      219262   -0.01    0.00  1.0000
  -3   1   4    6769     493                                                        6773    0.01    0.00  1.0000
   3  -1  -4    6993     520                                                        6997    0.01    0.00  1.0000
  -3   1   4    6839     550                                                        6843    0.01    0.00  1.0000
  -2   1   4   42684    1685                                                       42379    0.29    0.00  1.0000
   2  -1  -4   46172    1688                                                       45855    0.29    0.00  1.0000
  -2   1   4   42176    1713                                                       41873    0.29    0.00  1.0000
   1  -1  -4    1937     268                                                        1948    0.06    0.00  1.0000
  -1   1   4    1679     307                                                        1689    0.06    0.00  1.0000
  -1   1   4    2135     323                                                        2147    0.06    0.00  1.0000
   0   1   4  243873    7727                                                      244263    0.16    0.00  1.0000
   0  -1  -4  230285    7756                                                      230664    0.16    0.00  1.0000
   0  -1  -4  245547    7431                                                      245938    0.16    0.00  1.0000
   1   1   4  199965    6493                                                      199752    0.09    0.00  1.0000
  -1  -1  -4  192064    6160                                                      191855    0.09    0.00  1.0000
  -1  -1  -4  201046    6431                                                      200832    0.09    0.00  1.0000
   2   1   4    7016     634                                                        7139   -0.29    0.00  1.0000
  -2  -1  -4    7716     540                                                        7845   -0.29    0.00  1.0000
  -2  -1  -4    8614     548                                                        8750   -0.29    0.00  1.0000
   3   1   4   42753    1891                                                       42742    0.01    0.00  1.0000
  -3  -1  -4   41101    1791                                                       41090    0.01    0.00  1.0000
  -3  -1  -4   44147    1655                                                       44135    0.01    0.00  1.0000
   4   1   4   31882    1622                                                       32017   -0.15    0.00  1.0000
  -4  -1  -4   34133    1632                                                       34273   -0.15    0.00  1.0000
  -5  -1  -4   27878    1532                                                       27903    0.03    0.00  1.0000
   5   1   4   27882    1534                                                       27907    0.03    0.00  1.0000
  -5  -1  -4   27631    1221                                                       27656    0.03    0.00  1.0000
   6   1   4     543     378                                                         579   -0.31    0.00  1.0000
  -6  -1  -4    1611     282                                                        1672   -0.31    0.00  1.0000
  -6  -1  -4     337     332                                                         365   -0.31    0.00  1.0000
  -7  -1  -4   46277    2376                                                       46277    0.00    0.00  1.0000
   7   1   4   42696    2231                                                       42696    0.00    0.00  1.0000
  -8  -1  -4   32832    2056                                                       32703   -0.14    0.00  1.0000
   8   1   4   31809    1916                                                       31682   -0.14    0.00  1.0000
  -9  -1  -4   20107    1633                                                       20116   -0.01    0.00  1.0000
   9   1   4   16862    1392                                                       16870   -0.01    0.00  1.0000
 -10  -1  -4     840     575                                                         843   -0.02    0.00  1.0000
  10   1   4    1995     638                                                        1999   -0.02    0.00  1.0000
  11   1   4   10512    1365                                                       10509   -0.01    0.00  1.0000
 -11  -1  -4   10136    1491                                                       10133   -0.01    0.00  1.0000
 -12   1   5   16542    1941                                                       16553   -0.02    0.00  1.0000
 -11   1   5   21058    1808                                                       20943    0.16    0.00  1.0000
 -10   1   5   28888    2034                                                       28910    0.03    0.00  1.0000
  -9   1   5    1831     655                                                        1851    0.10    0.00  1.0000
   8  -1  -5     508     413                                                         510    0.02    0.00  1.0000
  -8   1   5     492     411                                                         494    0.02    0.00  1.0000
  -8   1   5    1643     446                                                        1646    0.02    0.00  1.0000
  -7   1   5   12418    1047                                                       12423    0.01    0.00  1.0000
   7  -1  -5   12200     902                                                       12205    0.01    0.00  1.0000
  -7   1   5   10940     909                                                       10945    0.01    0.00  1.0000
  -6   1   5   47746    2120                                                       47716    0.03    0.00  1.0000
  -6   1   5   46050    2053                                                       46021    0.03    0.00  1.0000
  -6   1   5   44479    2227                                                       44450    0.03    0.00  1.0000
  -5   1   5   92816    3487                                                       92949   -0.09    0.00  1.0000
  -5   1   5   93589    3484                                                       93723   -0.09    0.00  1.0000
  -5   1   5   96439    3684                                                       96575   -0.09    0.00  1.0000
   4  -1  -5    1601     352                                                        1596    0.03    0.00  1.0000
  -4   1   5    1801     429                                                        1796    0.03    0.00  1.0000
  -4   1   5    1890     359                                                        1885    0.03    0.00  1.0000
  -3   1   5   55210    2288                                                       55297   -0.07    0.00  1.0000
  -3   1   5   59565    2267                                                       59655   -0.07    0.00  1.0000
   3  -1  -5   59211    2270                                                       59301   -0.07    0.00  1.0000
  -2   1   5    8639     634                                                        8642    0.01    0.00  1.0000
  -2   1   5    9008     696                                                        9011    0.01    0.00  1.0000
   2  -1  -5   10557     616                                                       10561    0.01    0.00  1.0000
   1  -1  -5  138435    4476                                                      138514    0.04    0.00  1.0000
  -1   1   5  125422    4401                                                      125498    0.04    0.00  1.0000
  -1   1   5  130108    4521                                                      130185    0.04    0.00  1.0000
   0  -1  -5   70066    2479                                                       70006    0.05    0.00  1.0000
   0  -1  -5   66614    2492                                                       66555    0.05    0.00  1.0000
   0   1   5   68909    2617                                                       68849    0.05    0.00  1.0000
  -1  -1  -5   52156    1956                                                       52433   -0.24    0.00  1.0000
  -1  -1  -5   51391    2006                                                       51666   -0.24    0.00  1.0000
   1   1   5   53396    2192                                                       53676   -0.24    0.00  1.0000
   2   1   5   28868    1459                                                       28866    0.00    0.00  1.0000
  -2  -1  -5   28350    1278                                                       28348    0.00    0.00  1.0000
  -2  -1  -5   28374    1265                                                       28372    0.00    0.00  1.0000
  -3  -1  -5  121314    4277                                                      121683   -0.21    0.00  1.0000
   3   1   5  116383    4345                                                      116745   -0.21    0.00  1.0000
  -3  -1  -5  119212    4012                                                      119578   -0.21    0.00  1.0000
  -4  -1  -5  117945    4414                                                      117948    0.00    0.00  1.0000
   4   1   5  123551    4515                                                      123554    0.00    0.00  1.0000
  -4  -1  -5  120450    4061                                                      120453    0.00    0.00  1.0000
   5   1   5    2115     514                                                        2060   -0.24    0.00  1.0000
  -5  -1  -5    3646     598                                                        3574   -0.24    0.00  1.0000
   6   1   5     488     409                                                         489   -0.01    0.00  1.0000
  -6  -1  -5     786     425                                                         787   -0.01    0.00  1.0000
   7   1   5   36851    2044                                                       36697   -0.16    0.00  1.0000
  -7  -1  -5   32302    1981                                                       32158   -0.16    0.00  1.0000
   8   1   5   46298    2487                                                       46338   -0.04    0.00  1.0000
  -8  -1  -5   47395    2608                                                       47435   -0.04    0.00  1.0000
   9   1   5    6155     953                                                        6137    0.05    0.00  1.0000
  -9  -1  -5    4031     895                                                        4016    0.05    0.00  1.0000
 -10  -1  -5    1696     679                                                        1700   -0.02    0.00  1.0000
  10   1   5    2992     727                                                        2997   -0.02    0.00  1.0000
  11   1   5    2291     755                                                        2295   -0.02    0.00  1.0000
 -11  -1  -5       0     654                                                        -223   -0.02    0.00  1.0000
  -9   1   6    1866     651                                                        1867    0.00    0.00  1.0000
  -8   1   6   22514    1440                                                       22466   -0.06    0.00  1.0000
   7  -1  -6   24366    1512                                                       24369    0.00    0.00  1.0000
  -7   1   6   26666    1484                                                       26669    0.00    0.00  1.0000
  -7   1   6   22234    1409                                                       22237    0.00    0.00  1.0000
   6  -1  -6  143167    5207                                                      143273   -0.06    0.00  1.0000
  -6   1   6  136897    4951                                                      137001   -0.06    0.00  1.0000
  -6   1   6  136650    4996                                                      136754   -0.06    0.00  1.0000
   5  -1  -6   37163    1776                                                       37185    0.02    0.00  1.0000
  -5   1   6   36321    1798                                                       36343    0.02    0.00  1.0000
  -5   1   6   35366    1724                                                       35388    0.02    0.00  1.0000
  -4   1   6   33315    1692                                                       33506   -0.21    0.00  1.0000
   4  -1  -6   34314    1629                                                       34508   -0.21    0.00  1.0000
  -4   1   6   35848    1651                                                       36046   -0.21    0.00  1.0000
  -3   1   6  144642    5057                                                      144584   -0.03    0.00  1.0000
   3  -1  -6  144232    5061                                                      144174   -0.03    0.00  1.0000
  -3   1   6  151422    5070                                                      151363   -0.03    0.00  1.0000
   2  -1  -6   56967    2175                                                       56961    0.00    0.00  1.0000
  -2   1   6   52967    2265                                                       52962    0.00    0.00  1.0000
  -2   1   6   56946    2293                                                       56940    0.00    0.00  1.0000
  -1   1   6   20100    1134                                                       20105   -0.01    0.00  1.0000
   1  -1  -6   21862    1105                                                       21867   -0.01    0.00  1.0000
  -1   1   6   18512    1120                                                       18516   -0.01    0.00  1.0000
   0  -1  -6  108984    3781                                                      109073   -0.05    0.00  1.0000
   0   1   6  108018    3964                                                      108106   -0.05    0.00  1.0000
   0  -1  -6  109360    3806                                                      109449   -0.05    0.00  1.0000
  -1  -1  -6     643     285                                                         642    0.01    0.00  1.0000
   1   1   6     168     333                                                         168    0.01    0.00  1.0000
  -1  -1  -6     680     201                                                         679    0.01    0.00  1.0000
  -2  -1  -6   35489    1624                                                       35657   -0.18    0.00  1.0000
  -2  -1  -6   40534    1625                                                       40714   -0.18    0.00  1.0000
   2   1   6   35769    1812                                                       35938   -0.18    0.00  1.0000
  -3  -1  -6   68548    2609                                                       68531   -0.01    0.00  1.0000
   3   1   6   66389    2868                                                       66372   -0.01    0.00  1.0000
  -3  -1  -6   70376    2710                                                       70359   -0.01    0.00  1.0000
  -4  -1  -6    5792     666                                                        5742   -0.13    0.00  1.0000
   4   1   6    6877     846                                                        6822   -0.13    0.00  1.0000
  -4  -1  -6    6382     649                                                        6329   -0.13    0.00  1.0000
   5   1   6    9402    1047                                                        9408   -0.01    0.00  1.0000
  -5  -1  -6   10698     783                                                       10705   -0.01    0.00  1.0000
  -5  -1  -6   10324     903                                                       10331   -0.01    0.00  1.0000
   6   1   6   12424    1293                                                       12364   -0.11    0.00  1.0000
  -6  -1  -6   13205    1162                                                       13143   -0.11    0.00  1.0000
   7   1   6   92731    4061                                                       92799   -0.04    0.00  1.0000
  -7  -1  -6   94465    4069                                                       94534   -0.04    0.00  1.0000
   8   1   6   11574    1312                                                       11511    0.12    0.00  1.0000
  -8  -1  -6   10029    1232                                                        9970    0.12    0.00  1.0000
  -9  -1  -6     352     476                                                         350   -0.02    0.00  1.0000
   9   1   6    1421     551                                                        1417   -0.02    0.00  1.0000
 -10  -1  -6    3944    1022                                                        3903    0.13    0.00  1.0000
  10   1   6    3775     898                                                        3735    0.13    0.00  1.0000
  11  -1  -7   16894    1550                                                       16928    0.05    0.00  1.0000
  10  -1  -7     582     471                                                         583   -0.01    0.00  1.0000
  -9   1   7   16822    1314                                                       16791   -0.05    0.00  1.0000
   9  -1  -7   13584    1245                                                       13556   -0.05    0.00  1.0000
  -8   1   7   24714    1592                                                       24730   -0.02    0.00  1.0000
   8  -1  -7   24852    1651                                                       24868   -0.02    0.00  1.0000
  -7   1   7   29911    1737                                                       29890    0.02    0.00  1.0000
   7  -1  -7   28652    1692                                                       28632    0.02    0.00  1.0000
  -6   1   7  107263    4036                                                      107298    0.02    0.00  1.0000
  -6   1   7   99394    3908                                                       99428    0.02    0.00  1.0000
   6  -1  -7  102589    4051                                                      102623    0.02    0.00  1.0000
  -5   1   7    4244     670                                                        4189   -0.17    0.00  1.0000
  -5   1   7    4547     662                                                        4490   -0.17    0.00  1.0000
   5  -1  -7    3295     541                                                        3246   -0.17    0.00  1.0000
  -4   1   7   28093    1505                                                       28066   -0.03    0.00  1.0000
   4  -1  -7   28320    1441                                                       28293   -0.03    0.00  1.0000
  -4   1   7   24816    1487                                                       24791   -0.03    0.00  1.0000
   3  -1  -7   99511    3630                                                       99471   -0.03    0.00  1.0000
  -3   1   7  102895    3744                                                      102854   -0.03    0.00  1.0000
  -3   1   7   92906    3679                                                       92867   -0.03    0.00  1.0000
   2  -1  -7   33071    1502                                                       33103   -0.04    0.00  1.0000
  -2   1   7   32258    1643                                                       32290   -0.04    0.00  1.0000
  -2   1   7   30721    1603                                                       30752   -0.04    0.00  1.0000
   1  -1  -7   72604    2800                                                       72421    0.13    0.00  1.0000
  -1   1   7   71847    2938                                                       71665    0.13    0.00  1.0000
   1  -1  -7   75199    2885                                                       75013    0.13    0.00  1.0000
   0  -1  -7       0     234                                                        -321    0.02    0.00  1.0000
   0  -1  -7     291     196                                                         293    0.02    0.00  1.0000
   0   1   7    1131     407                                                        1135    0.02    0.00  1.0000
  -1  -1  -7   49744    2149                                                       49846   -0.09    0.00  1.0000
  -1  -1  -7   52411    2014                                                       52516   -0.09    0.00  1.0000
   1   1   7   51305    2312                                                       51408   -0.09    0.00  1.0000
  -2  -1  -7  111163    3883                                                      111156    0.00    0.00  1.0000
   2   1   7  108599    4171                                                      108592    0.00    0.00  1.0000
  -2  -1  -7  103508    3832                                                      103501    0.00    0.00  1.0000
   3   1   7    6155     830                                                        6139   -0.04    0.00  1.0000
  -3  -1  -7    6142     633                                                        6126   -0.04    0.00  1.0000
  -3  -1  -7    6455     696                                                        6439   -0.04    0.00  1.0000
  -4  -1  -7    1972     501                                                        1974   -0.01    0.00  1.0000
  -4  -1  -7    1461     416                                                        1463   -0.01    0.00  1.0000
   4   1   7     801     419                                                         802   -0.01    0.00  1.0000
  -5  -1  -7   14191     962                                                       14175   -0.03    0.00  1.0000
   5   1   7   12530    1262                                                       12515   -0.03    0.00  1.0000
  -5  -1  -7   13182    1073                                                       13167   -0.03    0.00  1.0000
   6   1   7   43374    2376                                                       43409   -0.03    0.00  1.0000
  -6  -1  -7   42542    2254                                                       42577   -0.03    0.00  1.0000
  -7  -1  -7   31471    2011                                                       31331    0.16    0.00  1.0000
   7   1   7   36163    2135                                                       36013    0.16    0.00  1.0000
  -8  -1  -7   23725    1830                                                       23708   -0.02    0.00  1.0000
   8   1   7   25642    1834                                                       25625   -0.02    0.00  1.0000
  -9  -1  -7     332     463                                                         355    0.26    0.00  1.0000
   9   1   7     614     510                                                         646    0.26    0.00  1.0000
  10   1   7     434     596                                                         437    0.03    0.00  1.0000
  10  -1  -8    9979    1242                                                        9983    0.01    0.00  1.0000
   9  -1  -8    4315     827                                                        4320   -0.02    0.00  1.0000
  -9   1   8    6160     933                                                        6166   -0.02    0.00  1.0000
   8  -1  -8   26602    1734                                                       26547    0.07    0.00  1.0000
  -8   1   8   27518    1747                                                       27462    0.07    0.00  1.0000
  -7   1   8    3072     670                                                        3079    0.03    0.00  1.0000
   7  -1  -8    2969     639                                                        2976    0.03    0.00  1.0000
  -6   1   8   34508    1872                                                       34416   -0.10    0.00  1.0000
  -6   1   8   35966    1990                                                       35873   -0.10    0.00  1.0000
   6  -1  -8   36075    1884                                                       35981   -0.10    0.00  1.0000
  -5   1   8    7046     824                                                        7042   -0.01    0.00  1.0000
  -5   1   8    6335     897                                                        6331   -0.01    0.00  1.0000
   5  -1  -8    5815     715                                                        5812   -0.01    0.00  1.0000
  -4   1   8  153706    5639                                                      153575   -0.07    0.00  1.0000
   4  -1  -8  161667    5642                                                      161533   -0.07    0.00  1.0000
  -4   1   8  156375    5626                                                      156243   -0.07    0.00  1.0000
  -3   1   8   77885    3265                                                       77938   -0.04    0.00  1.0000
  -3   1   8   80842    3302                                                       80896   -0.04    0.00  1.0000
   3  -1  -8   84585    3186                                                       84640   -0.04    0.00  1.0000
   2  -1  -8   66761    2678                                                       66490    0.21    0.00  1.0000
  -2   1   8   67420    2843                                                       67148    0.21    0.00  1.0000
  -2   1   8   66552    2839                                                       66282    0.21    0.00  1.0000
   1  -1  -8    2564     586                                                        2573    0.03    0.00  1.0000
   1  -1  -8    2717     483                                                        2726    0.03    0.00  1.0000
  -1   1   8    2876     613                                                        2885    0.03    0.00  1.0000
   0  -1  -8    5889     556                                                        5891   -0.01    0.00  1.0000
   0   1   8    5351     792                                                        5353   -0.01    0.00  1.0000
   0  -1  -8    6188     763                                                        6190   -0.01    0.00  1.0000
   1   1   8   84884    3462                                                       84909    0.02    0.00  1.0000
  -1  -1  -8   84861    3280                                                       84886    0.02    0.00  1.0000
   2   1   8   44120    2230                                                       44115    0.00    0.00  1.0000
  -2  -1  -8   45092    2050                                                       45087    0.00    0.00  1.0000
   3   1   8   46068    2371                                                       46067    0.00    0.00  1.0000
  -3  -1  -8   45270    2078                                                       45269    0.00    0.00  1.0000
  -4  -1  -8    4288     666                                                        4296    0.02    0.00  1.0000
   4   1   8    4847     883                                                        4856    0.02    0.00  1.0000
   5   1   8    6928    1048                                                        6934   -0.01    0.00  1.0000
   6   1   8    9533    1215                                                        9468    0.13    0.00  1.0000
   7   1   8   22407    1680                                                       22398   -0.01    0.00  1.0000
   8   1   8    2417     736                                                        2490    0.30    0.00  1.0000
   9   1   8   11412    1505                                                       11443    0.06    0.00  1.0000
  -9   1   9   35742    2130                                                       35702    0.04    0.00  1.0000
   8  -1  -9   23714    1654                                                       23741    0.04    0.00  1.0000
  -8   1   9   26671    1742                                                       26700    0.04    0.00  1.0000
  -7   1   9   15772    1487                                                       15716   -0.09    0.00  1.0000
  -6   1   9     761     464                                                         763    0.01    0.00  1.0000
  -5   1   9   22643    1549                                                       22550   -0.12    0.00  1.0000
  -5   1   9   23147    1518                                                       23053   -0.12    0.00  1.0000
  -4   1   9   48631    2444                                                       48662   -0.03    0.00  1.0000
  -4   1   9   53936    2559                                                       53968   -0.03    0.00  1.0000
  -3   1   9   71396    3243                                                       71189    0.15    0.00  1.0000
  -3   1   9   85825    3421                                                       85598    0.15    0.00  1.0000
  -2   1   9    5217     810                                                        5229    0.03    0.00  1.0000
   2  -1  -9    3843     751                                                        3853    0.03    0.00  1.0000
  -1   1   9      17     363                                                          18    0.05    0.00  1.0000
   1  -1  -9     397     369                                                         402    0.05    0.00  1.0000
   0  -1  -9    3546     655                                                        3556    0.03    0.00  1.0000
   0   1   9    3375     675                                                        3384    0.03    0.00  1.0000
   1   1   9    9192    1042                                                        9188   -0.01    0.00  1.0000
  -1  -1  -9    8560     903                                                        8556   -0.01    0.00  1.0000
   2   1   9   28238    1744                                                       28233    0.01    0.00  1.0000
  -2  -1  -9   26559    1514                                                       26554    0.01    0.00  1.0000
   3   1   9    4751     911                                                        4756    0.01    0.00  1.0000
  -3  -1  -9    5501     754                                                        5506    0.01    0.00  1.0000
  -4  -1  -9   10358    1000                                                       10358    0.00    0.00  1.0000
   4   1   9   10052    1266                                                       10052    0.00    0.00  1.0000
   5   1   9   13437    1452                                                       13408    0.05    0.00  1.0000
   6   1   9   70678    3469                                                       70672    0.00    0.00  1.0000
   7   1   9   12408    1512                                                       12545    0.24    0.00  1.0000
   8   1   9     933     586                                                         943    0.07    0.00  1.0000
   9   1   9   13721    1777                                                       13679   -0.07    0.00  1.0000
  -9   1  10   34383    2145                                                       34416    0.04    0.00  1.0000
  -8   1  10   32280    2042                                                       32158   -0.13    0.00  1.0000
  -7   1  10    1035     481                                                        1033    0.01    0.00  1.0000
  -6   1  10   17236    1379                                                       17138   -0.15    0.00  1.0000
  -5   1  10   46884    2510                                                       46906   -0.02    0.00  1.0000
  -4   1  10   32463    1972                                                       32416    0.05    0.00  1.0000
  -4   1  10   31281    1885                                                       31235    0.05    0.00  1.0000
  -3   1  10    1048     474                                                        1049    0.02    0.00  1.0000
  -2   1  10    2823     700                                                        2804    0.07    0.00  1.0000
   2  -1 -10    1690     584                                                        1675    0.07    0.00  1.0000
  -1   1  10   32420    1875                                                       32448    0.03    0.00  1.0000
   1  -1 -10   31031    1844                                                       31058    0.03    0.00  1.0000
   0   1  10   12679    1233                                                       12676   -0.01    0.00  1.0000
   0  -1 -10   12417    1169                                                       12414   -0.01    0.00  1.0000
   1   1  10   18279    1387                                                       18276    0.00    0.00  1.0000
  -1  -1 -10   19862    1350                                                       19859    0.00    0.00  1.0000
  -2  -1 -10    1189     494                                                        1196   -0.04    0.00  1.0000
   2   1  10    2374     700                                                        2384   -0.04    0.00  1.0000
   3   1  10    1515     667                                                        1515    0.00    0.00  1.0000
  -3  -1 -10    2369     576                                                        2369    0.00    0.00  1.0000
   4   1  10   16791    1418                                                       16825   -0.05    0.00  1.0000
  -4  -1 -10   15505    1218                                                       15537   -0.05    0.00  1.0000
   5   1  10   11336    1388                                                       11332   -0.01    0.00  1.0000
   6   1  10    8026    1243                                                        8088    0.14    0.00  1.0000
   7   1  10    2417     724                                                        2403    0.06    0.00  1.0000
   8   1  10    6702    1293                                                        6640   -0.15    0.00  1.0000
  -9   1  11   19397    1887                                                       19278   -0.17    0.00  1.0000
  -8   1  11    1882     587                                                        1883    0.00    0.00  1.0000
  -7   1  11   12607    1485                                                       12546   -0.11    0.00  1.0000
  -6   1  11   39308    2362                                                       39329   -0.02    0.00  1.0000
  -5   1  11   76553    3594                                                       76557    0.00    0.00  1.0000
  -4   1  11   70120    3369                                                       70112   -0.01    0.00  1.0000
  -3   1  11    7371    1110                                                        7404    0.08    0.00  1.0000
   3  -1 -11    4740     897                                                        4767    0.08    0.00  1.0000
  -2   1  11   44657    2366                                                       44670    0.01    0.00  1.0000
   2  -1 -11   38644    2236                                                       38656    0.01    0.00  1.0000
  -1   1  11   32924    1985                                                       32964    0.04    0.00  1.0000
   1  -1 -11   32511    1948                                                       32551    0.04    0.00  1.0000
   0  -1 -11    8202    1034                                                        8202    0.00    0.00  1.0000
   0   1  11    9158    1122                                                        9158    0.00    0.00  1.0000
  -1  -1 -11     294     367                                                         287   -0.09    0.00  1.0000
   1   1  11     481     439                                                         472   -0.09    0.00  1.0000
   2   1  11    2264     729                                                        2267   -0.01    0.00  1.0000
  -2  -1 -11    2858     695                                                        2861   -0.01    0.00  1.0000
   3   1  11   16831    1475                                                       16909   -0.12    0.00  1.0000
  -3  -1 -11   15856    1238                                                       15931   -0.12    0.00  1.0000
   4   1  11   12945    1486                                                       12936   -0.02    0.00  1.0000
   5   1  11     355     629                                                         360    0.06    0.00  1.0000
   6   1  11    1732     712                                                        1724    0.04    0.00  1.0000
   7   1  11    5459    1187                                                        5392   -0.18    0.00  1.0000
  -8   1  12    5376    1129                                                        5367   -0.03    0.00  1.0000
  -7   1  12    1963     760                                                        1968   -0.02    0.00  1.0000
   5  -1 -12   31444    2036                                                       31431   -0.01    0.00  1.0000
   4  -1 -12   10318    1261                                                       10353    0.07    0.00  1.0000
  -3   1  12    8376    1215                                                        8372   -0.01    0.00  1.0000
   3  -1 -12    7620    1111                                                        7616   -0.01    0.00  1.0000
  -2   1  12   19542    1543                                                       19631    0.13    0.00  1.0000
   2  -1 -12   17614    1469                                                       17699    0.13    0.00  1.0000
   1  -1 -12   30524    1934                                                       30526    0.00    0.00  1.0000
  -1   1  12   29931    1944                                                       29933    0.00    0.00  1.0000
   0  -1 -12    2945     705                                                        2968   -0.08    0.00  1.0000
   0   1  12    3722     792                                                        3748   -0.08    0.00  1.0000
   1   1  12    5177     929                                                        5170   -0.02    0.00  1.0000
  -1  -1 -12    4637     829                                                        4630   -0.02    0.00  1.0000
   2   1  12   11229    1386                                                       11298   -0.13    0.00  1.0000
  -2  -1 -12   14500    1201                                                       14578   -0.13    0.00  1.0000
   3   1  12   68792    3442                                                       68764   -0.02    0.00  1.0000
  -3  -1 -12   66375    3076                                                       66348   -0.02    0.00  1.0000
   4   1  12   24252    1917                                                       24284    0.04    0.00  1.0000
   5   1  12    4724    1114                                                        4717    0.02    0.00  1.0000
   6   1  12    2395     953                                                        2359   -0.15    0.00  1.0000
   6  -1 -13   13698    1529                                                       13694   -0.01    0.00  1.0000
   5  -1 -13   19942    1668                                                       19966    0.03    0.00  1.0000
   4  -1 -13     851     542                                                         854   -0.02    0.00  1.0000
   3  -1 -13   12025    1381                                                       12132    0.19    0.00  1.0000
   2  -1 -13   19557    1548                                                       19555    0.00    0.00  1.0000
  -2   1  13   19606    1582                                                       19604    0.00    0.00  1.0000
   1  -1 -13    9548    1228                                                        9566   -0.04    0.00  1.0000
  -1   1  13    7480    1115                                                        7496   -0.04    0.00  1.0000
   0  -1 -13   20745    1575                                                       20735   -0.01    0.00  1.0000
   0   1  13   18815    1544                                                       18805   -0.01    0.00  1.0000
   1   1  13     628     542                                                         639   -0.11    0.00  1.0000
  -1  -1 -13     388     402                                                         397   -0.11    0.00  1.0000
  -2  -1 -13    9580    1164                                                        9572   -0.02    0.00  1.0000
   2   1  13   11803    1379                                                       11794   -0.02    0.00  1.0000
   3   1  13    4871    1058                                                        4894    0.07    0.00  1.0000
   4   1  13    6109    1305                                                        6103    0.02    0.00  1.0000
   4  -1 -14    4660     997                                                        4728    0.20    0.00  1.0000
   3  -1 -14   19915    1642                                                       19908    0.01    0.00  1.0000
   2  -1 -14    1275     514                                                        1271    0.02    0.00  1.0000
  -1   1  14    5278     914                                                        5276    0.00    0.00  1.0000
   1  -1 -14    3110     668                                                        3109    0.00    0.00  1.0000
   0   1  14    5846    1011                                                        5883   -0.10    0.00  1.0000
   0  -1 -14    6375    1002                                                        6414   -0.10    0.00  1.0000
  -1  -1 -14    3479     758                                                        3479    0.00    0.00  1.0000
   1   1  14    2151     724                                                        2151    0.00    0.00  1.0000
   2   1  14   18269    1863                                                       18321    0.08    0.00  1.0000
  -2  -1 -14   15246    1475                                                       15294    0.08    0.00  1.0000
   2  -2  14    6638    1036                                                        6628   -0.02    0.00  1.0000
  -2   2 -14    3982     766                                                        3974   -0.02    0.00  1.0000
  -1   2 -14   14760    1445                                                       14785    0.04    0.00  1.0000
   1  -2  14   15873    1623                                                       15899    0.04    0.00  1.0000
   0   2 -14    1435     604                                                        1442   -0.04    0.00  1.0000
   0  -2  14    1662     590                                                        1670   -0.04    0.00  1.0000
   1   2 -14   21616    1662                                                       21614    0.00    0.00  1.0000
   2   2 -14    7937    1144                                                        8026    0.20    0.00  1.0000
   3   2 -14     469     501                                                         464    0.06    0.00  1.0000
   4   2 -14    3942     863                                                        3935   -0.02    0.00  1.0000
   4  -2  13   22167    1960                                                       22184    0.02    0.00  1.0000
   3  -2  13    1260     579                                                        1251   -0.05    0.00  1.0000
   2  -2  13   22208    1733                                                       22236    0.04    0.00  1.0000
  -2   2 -13   19725    1469                                                       19751    0.04    0.00  1.0000
  -1   2 -13    7554    1065                                                        7589   -0.08    0.00  1.0000
   1  -2  13    9610    1271                                                        9650   -0.08    0.00  1.0000
   0  -2  13   22463    1624                                                       22470   -0.01    0.00  1.0000
   0   2 -13   17978    1468                                                       17984   -0.01    0.00  1.0000
   1   2 -13    1462     500                                                        1491    0.16    0.00  1.0000
  -1  -2  13     229     488                                                         241    0.16    0.00  1.0000
   2   2 -13     144     405                                                         146    0.03    0.00  1.0000
   3   2 -13    3490     816                                                        3486    0.01    0.00  1.0000
   4   2 -13   19839    1606                                                       19860    0.03    0.00  1.0000
  -6  -2  13    5752    1142                                                        5751    0.00    0.00  1.0000
   6  -2  12    2162     996                                                        2135    0.11    0.00  1.0000
   5  -2  12   63335    3479                                                       63354    0.01    0.00  1.0000
   4  -2  12    2225     786                                                        2232   -0.03    0.00  1.0000
   3  -2  12    2014     687                                                        2018    0.02    0.00  1.0000
  -2   2 -12   14888    1237                                                       14932   -0.07    0.00  1.0000
   2  -2  12   14920    1530                                                       14964   -0.07    0.00  1.0000
   1  -2  12   31390    1962                                                       31416   -0.03    0.00  1.0000
  -1   2 -12   28854    1813                                                       28879   -0.03    0.00  1.0000
   0  -2  12    1061     536                                                        1080    0.13    0.00  1.0000
   0   2 -12     534     400                                                         547    0.13    0.00  1.0000
  -1  -2  12    4152     857                                                        4158   -0.02    0.00  1.0000
   1   2 -12    4071     850                                                        4077   -0.02    0.00  1.0000
   2   2 -12       0     433                                                        -317    0.05    0.00  1.0000
  -2  -2  12    1548     643                                                        1557    0.05    0.00  1.0000
   3   2 -12   44942    2511                                                       44954    0.01    0.00  1.0000
  -4  -2  12    3011     809                                                        3043   -0.11    0.00  1.0000
  -5  -2  12   11440    1440                                                       11442    0.00    0.00  1.0000
  -6  -2  12    2183     697                                                        2164   -0.08    0.00  1.0000
  -7  -2  12   11429    1469                                                       11429    0.00    0.00  1.0000
  -8  -2  12    3109     980                                                        3152   -0.15    0.00  1.0000
   7  -2  11    3090     993                                                        3148    0.21    0.00  1.0000
   6  -2  11    9686    1447                                                        9692    0.01    0.00  1.0000
   5  -2  11     129     524                                                         131    0.04    0.00  1.0000
   4  -2  11     382     530                                                         383    0.01    0.00  1.0000
  -3   2 -11    5341     867                                                        5352   -0.03    0.00  1.0000
   3  -2  11    7142    1073                                                        7154   -0.03    0.00  1.0000
  -2   2 -11   65873    2977                                                       65927   -0.04    0.00  1.0000
   2  -2  11   70553    3303                                                       70609   -0.04    0.00  1.0000
  -1   2 -11    5318     846                                                        5360    0.12    0.00  1.0000
   1  -2  11    6157     957                                                        6203    0.12    0.00  1.0000
   0   2 -11   10152    1118                                                       10128   -0.05    0.00  1.0000
   0  -2  11   13334    1293                                                       13306   -0.05    0.00  1.0000
   1   2 -11    1384     568                                                        1370    0.07    0.00  1.0000
  -1  -2  11    1620     635                                                        1605    0.07    0.00  1.0000
   2   2 -11   60723    2937                                                       60699   -0.02    0.00  1.0000
  -2  -2  11   60017    2877                                                       59993   -0.02    0.00  1.0000
  -3  -2  11       0     509                                                        -243   -0.05    0.00  1.0000
  -3  -2  11     753     397                                                         760   -0.05    0.00  1.0000
  -4  -2  11   35565    2152                                                       35558    0.01    0.00  1.0000
  -5  -2  11    4381     848                                                        4420   -0.12    0.00  1.0000
  -6  -2  11   17445    1461                                                       17462   -0.03    0.00  1.0000
  -7  -2  11    6155     962                                                        6197   -0.11    0.00  1.0000
  -8  -2  11   22362    1723                                                       22313   -0.07    0.00  1.0000
   8  -2  10    1205     877                                                        1256    0.29    0.00  1.0000
   7  -2  10   41315    2627                                                       41342    0.03    0.00  1.0000
   6  -2  10    2064     720                                                        2091    0.12    0.00  1.0000
   5  -2  10    7273    1207                                                        7262    0.03    0.00  1.0000
   4  -2  10    1178     611                                                        1179    0.00    0.00  1.0000
   3  -2  10   61960    3079                                                       62004   -0.04    0.00  1.0000
  -3   2 -10   64055    2785                                                       64100   -0.04    0.00  1.0000
   2  -2  10   20299    1503                                                       20374    0.10    0.00  1.0000
  -2   2 -10   17119    1234                                                       17188    0.10    0.00  1.0000
  -1   2 -10    3452     689                                                        3439   -0.04    0.00  1.0000
   1  -2  10    4400     816                                                        4386   -0.04    0.00  1.0000
   0  -2  10    6220     943                                                        6247    0.07    0.00  1.0000
   0   2 -10    6461     898                                                        6489    0.07    0.00  1.0000
  -1  -2  10   32738    1852                                                       32703   -0.04    0.00  1.0000
   1   2 -10   30889    1829                                                       30855   -0.04    0.00  1.0000
  -2  -2  10    1125     512                                                        1133    0.05    0.00  1.0000
  -2  -2  10    1081     551                                                        1089    0.05    0.00  1.0000
  -3  -2  10   53045    2678                                                       53002    0.04    0.00  1.0000
  -3  -2  10   57428    2678                                                       57384    0.04    0.00  1.0000
  -4  -2  10     450     382                                                         455   -0.11    0.00  1.0000
  -5  -2  10   19668    1464                                                       19679   -0.02    0.00  1.0000
  -6  -2  10    1648     513                                                        1663   -0.07    0.00  1.0000
  -7  -2  10   94094    4129                                                       93994   -0.06    0.00  1.0000
  -8  -2  10    1549     536                                                        1534    0.08    0.00  1.0000
  -9  -2  10   21590    1643                                                       21594    0.00    0.00  1.0000
   9  -2   9    2173     892                                                        2103    0.30    0.00  1.0000
   8  -2   9   48176    2855                                                       48235    0.05    0.00  1.0000
   7  -2   9    3693     837                                                        3648    0.15    0.00  1.0000
   6  -2   9    5245     997                                                        5221    0.07    0.00  1.0000
   5  -2   9   11616    1358                                                       11636   -0.04    0.00  1.0000
  -4   2  -9   74866    3047                                                       74887   -0.02    0.00  1.0000
   4  -2   9   73507    3446                                                       73528   -0.02    0.00  1.0000
   3  -2   9    8016    1118                                                        8044    0.06    0.00  1.0000
  -3   2  -9    7147     836                                                        7173    0.06    0.00  1.0000
   2  -2   9   30596    1815                                                       30581   -0.02    0.00  1.0000
  -2   2  -9   31245    1654                                                       31230   -0.02    0.00  1.0000
   1  -2   9     865     478                                                         868    0.02    0.00  1.0000
  -1   2  -9    1340     439                                                        1344    0.02    0.00  1.0000
   0   2  -9   46638    2147                                                       46597   -0.04    0.00  1.0000
   0  -2   9   41357    2119                                                       41318   -0.04    0.00  1.0000
  -1  -2   9     444     347                                                         432    0.11    0.00  1.0000
   2   2  -9   87390    3453                                                       87289    0.07    0.00  1.0000
  -2  -2   9   79683    3377                                                       79586    0.07    0.00  1.0000
  -2  -2   9   81175    3424                                                       81077    0.07    0.00  1.0000
  -3  -2   9    3457     678                                                        3436   -0.07    0.00  1.0000
  -3  -2   9    3273     681                                                        3253   -0.07    0.00  1.0000
   3   2  -9    3581     706                                                        3560   -0.07    0.00  1.0000
  -4  -2   9   10715    1019                                                       10729    0.03    0.00  1.0000
   4   2  -9    7580     889                                                        7592    0.03    0.00  1.0000
  -4  -2   9    9286    1124                                                        9299    0.03    0.00  1.0000
   5   2  -9       0     329                                                        -146   -0.10    0.00  1.0000
  -5  -2   9      66     383                                                          70   -0.10    0.00  1.0000
  -6  -2   9   18833    1412                                                       18795   -0.06    0.00  1.0000
   6   2  -9   19183    1350                                                       19144   -0.06    0.00  1.0000
  -7  -2   9    7581    1051                                                        7630    0.11    0.00  1.0000
   7   2  -9    5562     844                                                        5604    0.11    0.00  1.0000
   8   2  -9   10000    1127                                                        9986    0.03    0.00  1.0000
  -8  -2   9    8656    1131                                                        8643    0.03    0.00  1.0000
   9   2  -9     538     455                                                         547    0.08    0.00  1.0000
  -9  -2   9    1525     578                                                        1540    0.08    0.00  1.0000
 -10  -2   9   45029    2505                                                       44976    0.05    0.00  1.0000
  10   2  -9   40454    2495                                                       40404    0.05    0.00  1.0000
   9  -2   8   30211    2187                                                       30274    0.07    0.00  1.0000
   8  -2   8    1843     661                                                        1820    0.11    0.00  1.0000
  -7   2  -8   14686    1454                                                       14625    0.10    0.00  1.0000
   7  -2   8   16929    1441                                                       16863    0.10    0.00  1.0000
   6  -2   8    4794     905                                                        4835   -0.12    0.00  1.0000
  -6   2  -8    5422     925                                                        5465   -0.12    0.00  1.0000
   5  -2   8    4691     919                                                        4690    0.00    0.00  1.0000
  -5   2  -8    2975     662                                                        2974    0.00    0.00  1.0000
  -4   2  -8    6591     742                                                        6581   -0.02    0.00  1.0000
  -4   2  -8    5522     755                                                        5513   -0.02    0.00  1.0000
   4  -2   8    5389     933                                                        5380   -0.02    0.00  1.0000
  -3   2  -8  170477    6137                                                      170486    0.00    0.00  1.0000
   3  -2   8  173640    6313                                                      173649    0.00    0.00  1.0000
  -3   2  -8  173429    5848                                                      173438    0.00    0.00  1.0000
  -2   2  -8   29287    1519                                                       29326   -0.05    0.00  1.0000
   2  -2   8   28259    1700                                                       28298   -0.05    0.00  1.0000
  -2   2  -8   31413    1535                                                       31454   -0.05    0.00  1.0000
  -1   2  -8   10559     855                                                       10546   -0.03    0.00  1.0000
  -1   2  -8   12509     856                                                       12495   -0.03    0.00  1.0000
   1  -2   8   11550    1003                                                       11536   -0.03    0.00  1.0000
   0   2  -8    2039     516                                                        2017    0.10    0.00  1.0000
   0  -2   8    2584     547                                                        2559    0.10    0.00  1.0000
   0   2  -8    2633     484                                                        2608    0.10    0.00  1.0000
  -1  -2   8  116949    4721                                                      116827    0.07    0.00  1.0000
   1   2  -8  139633    4899                                                      139500    0.07    0.00  1.0000
  -1  -2   8  145473    4949                                                      145337    0.07    0.00  1.0000
   2   2  -8    1299     505                                                        1293   -0.03    0.00  1.0000
  -2  -2   8    1799     494                                                        1792   -0.03    0.00  1.0000
  -2  -2   8    2254     526                                                        2247   -0.03    0.00  1.0000
   3   2  -8   29638    1596                                                       29577    0.07    0.00  1.0000
  -3  -2   8   30500    1686                                                       30438    0.07    0.00  1.0000
  -3  -2   8   30173    1591                                                       30112    0.07    0.00  1.0000
   4   2  -8    8202     856                                                        8122   -0.18    0.00  1.0000
  -4  -2   8    7148     928                                                        7073   -0.18    0.00  1.0000
  -4  -2   8    9538     813                                                        9452   -0.18    0.00  1.0000
   5   2  -8  128731    4808                                                      128630   -0.06    0.00  1.0000
  -5  -2   8  119594    4732                                                      119497   -0.06    0.00  1.0000
  -5  -2   8  128650    4632                                                      128549   -0.06    0.00  1.0000
   6   2  -8    9197     958                                                        9236    0.08    0.00  1.0000
  -6  -2   8   11357    1206                                                       11400    0.08    0.00  1.0000
  -7  -2   8   13721    1328                                                       13702    0.03    0.00  1.0000
   7   2  -8   12380    1188                                                       12362    0.03    0.00  1.0000
  -8  -2   8    1013     496                                                        1008    0.03    0.00  1.0000
   8   2  -8     701     471                                                         697    0.03    0.00  1.0000
   9   2  -8    6831     968                                                        6812    0.05    0.00  1.0000
  -9  -2   8    5318     901                                                        5301    0.05    0.00  1.0000
  10   2  -8    2904     807                                                        2911    0.03    0.00  1.0000
 -10  -2   8    6019     926                                                        6029    0.03    0.00  1.0000
 -10   2  -7   22491    2099                                                       22539    0.06    0.00  1.0000
  10  -2   7   19914    2008                                                       19959    0.06    0.00  1.0000
   9  -2   7     879     577                                                         884    0.04    0.00  1.0000
  -9   2  -7     468     493                                                         472    0.04    0.00  1.0000
   8  -2   7   15170    1563                                                       15107    0.10    0.00  1.0000
  -8   2  -7   12707    1429                                                       12649    0.10    0.00  1.0000
  -7   2  -7    2810     803                                                        2861   -0.19    0.00  1.0000
   7  -2   7    2683     778                                                        2732   -0.19    0.00  1.0000
   6  -2   7   15134    1334                                                       15131    0.01    0.00  1.0000
  -6   2  -7   14676    1244                                                       14673    0.01    0.00  1.0000
  -5   2  -7    5069     792                                                        5114   -0.13    0.00  1.0000
   5  -2   7    4849     912                                                        4893   -0.13    0.00  1.0000
  -4   2  -7   20872    1314                                                       20870    0.00    0.00  1.0000
   4  -2   7   16512    1304                                                       16510    0.00    0.00  1.0000
  -4   2  -7   20380    1141                                                       20378    0.00    0.00  1.0000
  -3   2  -7    2320     448                                                        2342   -0.09    0.00  1.0000
  -3   2  -7    1772     456                                                        1791   -0.09    0.00  1.0000
   3  -2   7    1452     494                                                        1470   -0.09    0.00  1.0000
   2  -2   7    1153     468                                                        1156   -0.02    0.00  1.0000
  -2   2  -7    1495     378                                                        1499   -0.02    0.00  1.0000
  -2   2  -7     876     352                                                         879   -0.02    0.00  1.0000
  -1   2  -7    2816     499                                                        2808    0.03    0.00  1.0000
   1  -2   7    3007     612                                                        2999    0.03    0.00  1.0000
  -1   2  -7    2466     419                                                        2458    0.03    0.00  1.0000
   0   2  -7  289900    9420                                                      289823    0.03    0.00  1.0000
   0  -2   7  275747    9303                                                      275671    0.03    0.00  1.0000
  -1  -2   7    2768     526                                                        2773    0.02    0.00  1.0000
   1   2  -7    2596     546                                                        2601    0.02    0.00  1.0000
  -1  -2   7    3100     567                                                        3106    0.02    0.00  1.0000
   2   2  -7   54414    2293                                                       54497    0.07    0.00  1.0000
  -2  -2   7   54600    2351                                                       54683    0.07    0.00  1.0000
  -2  -2   7   53299    2302                                                       53381    0.07    0.00  1.0000
  -3  -2   7    7918     766                                                        8011   -0.21    0.00  1.0000
  -3  -2   7    7626     879                                                        7718   -0.21    0.00  1.0000
   3   2  -7    6434     712                                                        6518   -0.21    0.00  1.0000
  -4  -2   7  105362    3906                                                      105254   -0.07    0.00  1.0000
  -4  -2   7  108395    4041                                                      108285   -0.07    0.00  1.0000
   4   2  -7  107852    4056                                                      107743   -0.07    0.00  1.0000
   5   2  -7    1922     475                                                        1918    0.02    0.00  1.0000
  -5  -2   7    2352     504                                                        2348    0.02    0.00  1.0000
  -5  -2   7    1596     445                                                        1592    0.02    0.00  1.0000
   6   2  -7   30022    1695                                                       30026   -0.01    0.00  1.0000
  -6  -2   7   30549    1732                                                       30553   -0.01    0.00  1.0000
  -7  -2   7     894     476                                                         890    0.02    0.00  1.0000
   7   2  -7     733     420                                                         730    0.02    0.00  1.0000
   8   2  -7   11328    1185                                                       11313    0.03    0.00  1.0000
  -8  -2   7   13961    1160                                                       13945    0.03    0.00  1.0000
   9   2  -7     816     420                                                         818    0.02    0.00  1.0000
  -9  -2   7     797     493                                                         799    0.02    0.00  1.0000
  10   2  -7   27708    1916                                                       27682   -0.03    0.00  1.0000
  11   2  -7    2754     770                                                        2768    0.05    0.00  1.0000
 -10   2  -6      62     563                                                          61   -0.02    0.00  1.0000
  10  -2   6     777     500                                                         775   -0.02    0.00  1.0000
  -9   2  -6   42764    2586                                                       42695    0.07    0.00  1.0000
   9  -2   6   41889    2472                                                       41821    0.07    0.00  1.0000
  -8   2  -6    8351    1197                                                        8441   -0.19    0.00  1.0000
   8  -2   6    9604    1210                                                        9700   -0.19    0.00  1.0000
  -7   2  -6   69103    3381                                                       69111   -0.01    0.00  1.0000
   7  -2   6   75818    3408                                                       75827   -0.01    0.00  1.0000
  -6   2  -6   51515    2542                                                       51288   -0.20    0.00  1.0000
   6  -2   6   48868    2513                                                       48647   -0.20    0.00  1.0000
  -5   2  -6   72325    3107                                                       72273   -0.04    0.00  1.0000
   5  -2   6   70944    3125                                                       70892   -0.04    0.00  1.0000
  -4   2  -6    3814     596                                                        3790   -0.08    0.00  1.0000
   4  -2   6    3691     698                                                        3667   -0.08    0.00  1.0000
  -3   2  -6    4475     565                                                        4484   -0.03    0.00  1.0000
   3  -2   6    4518     721                                                        4527   -0.03    0.00  1.0000
  -3   2  -6    3356     491                                                        3364   -0.03    0.00  1.0000
  -2   2  -6    3207     452                                                        3203   -0.01    0.00  1.0000
   2  -2   6    2170     515                                                        2167   -0.01    0.00  1.0000
  -2   2  -6    2770     431                                                        2766   -0.01    0.00  1.0000
   1  -2   6   78391    3064                                                       78449   -0.04    0.00  1.0000
  -1   2  -6   80899    2887                                                       80957   -0.04    0.00  1.0000
  -1   2  -6   77502    2942                                                       77559   -0.04    0.00  1.0000
   0  -2   6     620     326                                                         607    0.10    0.00  1.0000
   0  -2   6     789     315                                                         774    0.10    0.00  1.0000
   0   2  -6     637     326                                                         624    0.10    0.00  1.0000
  -1  -2   6   14144     893                                                       14157    0.02    0.00  1.0000
  -1  -2   6   12023     859                                                       12035    0.02    0.00  1.0000
   1   2  -6   15399    1000                                                       15413    0.02    0.00  1.0000
  -2  -2   6   12741     924                                                       12791   -0.09    0.00  1.0000
  -2  -2   6   15153     912                                                       15208   -0.09    0.00  1.0000
   2   2  -6   15214     929                                                       15269   -0.09    0.00  1.0000
   3   2  -6   13880     904                                                       13844   -0.06    0.00  1.0000
  -3  -2   6   14369     952                                                       14332   -0.06    0.00  1.0000
  -3  -2   6   14206     855                                                       14169   -0.06    0.00  1.0000
   4   2  -6    6974     703                                                        6970   -0.01    0.00  1.0000
  -4  -2   6    7400     802                                                        7396   -0.01    0.00  1.0000
  -4  -2   6    6683     571                                                        6679   -0.01    0.00  1.0000
  -5  -2   6  129123    4701                                                      129225   -0.06    0.00  1.0000
   5   2  -6  133573    4882                                                      133676   -0.06    0.00  1.0000
  -6  -2   6    8468     908                                                        8426    0.09    0.00  1.0000
   6   2  -6    7740     857                                                        7700    0.09    0.00  1.0000
  -7  -2   6   23642    1431                                                       23637    0.01    0.00  1.0000
   7   2  -6   20929    1437                                                       20924    0.01    0.00  1.0000
   8   2  -6   10483    1152                                                       10512    0.06    0.00  1.0000
  -8  -2   6   11544    1156                                                       11575    0.06    0.00  1.0000
  -9  -2   6  101774    4080                                                      101703   -0.04    0.00  1.0000
   9   2  -6   99938    4405                                                       99868   -0.04    0.00  1.0000
  10   2  -6    4975     978                                                        4936    0.11    0.00  1.0000
  11   2  -6    3648     869                                                        3653    0.02    0.00  1.0000
  11  -2   5    6408    1140                                                        6425   -0.04    0.00  1.0000
 -11   2  -5    5414    1216                                                        5430   -0.04    0.00  1.0000
  10  -2   5   72063    3532                                                       72050    0.01    0.00  1.0000
 -10   2  -5   69233    3694                                                       69220    0.01    0.00  1.0000
  -9   2  -5     595     554                                                         580   -0.12    0.00  1.0000
   9  -2   5    1724     529                                                        1699   -0.12    0.00  1.0000
  -8   2  -5    1695     647                                                        1691   -0.02    0.00  1.0000
   8  -2   5    2533     665                                                        2528   -0.02    0.00  1.0000
   7  -2   5    9868    1155                                                        9763   -0.21    0.00  1.0000
  -7   2  -5   12592    1248                                                       12473   -0.21    0.00  1.0000
  -6   2  -5  118640    4742                                                      118506   -0.08    0.00  1.0000
   6  -2   5  118862    4629                                                      118728   -0.08    0.00  1.0000
  -5   2  -5     228     304                                                         228    0.00    0.00  1.0000
  -5   2  -5     993     235                                                         994    0.00    0.00  1.0000
   5  -2   5     564     368                                                         564    0.00    0.00  1.0000
  -4   2  -5    3651     418                                                        3663   -0.04    0.00  1.0000
   4  -2   5    2622     576                                                        2632   -0.04    0.00  1.0000
  -4   2  -5    3824     585                                                        3836   -0.04    0.00  1.0000
  -3   2  -5    1648     398                                                        1654    0.03    0.00  1.0000
  -3   2  -5    2487     357                                                        2495    0.03    0.00  1.0000
   3  -2   5    3084     576                                                        3093    0.03    0.00  1.0000
  -2   2  -5  105108    3554                                                      105257   -0.09    0.00  1.0000
   2  -2   5  103396    3837                                                      103544   -0.09    0.00  1.0000
  -2   2  -5  107743    3798                                                      107894   -0.09    0.00  1.0000
   1  -2   5   27636    1366                                                       27820    0.22    0.00  1.0000
  -1   2  -5   28453    1297                                                       28640    0.22    0.00  1.0000
  -1   2  -5   27100    1237                                                       27282    0.22    0.00  1.0000
   0  -2   5   20499    1066                                                       20469   -0.04    0.00  1.0000
   0  -2   5   19727    1013                                                       19698   -0.04    0.00  1.0000
   0   2  -5   19587    1084                                                       19558   -0.04    0.00  1.0000
  -1  -2   5   38267    1600                                                       38461    0.20    0.00  1.0000
  -1  -2   5   35701    1591                                                       35889    0.20    0.00  1.0000
   1   2  -5   38351    1654                                                       38546    0.20    0.00  1.0000
  -2  -2   5   78817    2963                                                       78807   -0.01    0.00  1.0000
   2   2  -5   84038    3028                                                       84028   -0.01    0.00  1.0000
  -2  -2   5   82504    2937                                                       82494   -0.01    0.00  1.0000
   3   2  -5   35104    1589                                                       35123    0.02    0.00  1.0000
  -3  -2   5   35988    1627                                                       36007    0.02    0.00  1.0000
  -3  -2   5   35560    1477                                                       35579    0.02    0.00  1.0000
   4   2  -5  149450    5306                                                      149570   -0.06    0.00  1.0000
  -4  -2   5  150608    5103                                                      150729   -0.06    0.00  1.0000
   5   2  -5    8758     802                                                        8835    0.16    0.00  1.0000
  -5  -2   5   10402     817                                                       10486    0.16    0.00  1.0000
   6   2  -5     197     282                                                         197    0.00    0.00  1.0000
  -6  -2   5       0     269                                                         -61    0.00    0.00  1.0000
  -7  -2   5    1967     494                                                        1998    0.14    0.00  1.0000
   7   2  -5    1639     418                                                        1667    0.14    0.00  1.0000
  -8  -2   5   82688    3335                                                       82661   -0.02    0.00  1.0000
  -9  -2   5    3003     732                                                        2967    0.13    0.00  1.0000
  -9  -2   5    4017     767                                                        3975    0.13    0.00  1.0000
  11  -2   4   25515    1874                                                       25549   -0.04    0.00  1.0000
 -11   2  -4   20861    1917                                                       20892   -0.04    0.00  1.0000
 -10   2  -4    2713     818                                                        2714   -0.01    0.00  1.0000
  10  -2   4    2576     656                                                        2577   -0.01    0.00  1.0000
   9  -2   4   11139    1269                                                       11126   -0.02    0.00  1.0000
  -9   2  -4   11321    1367                                                       11308   -0.02    0.00  1.0000
  -8   2  -4    2821     731                                                        2778   -0.16    0.00  1.0000
   8  -2   4    3137     689                                                        3092   -0.16    0.00  1.0000
   7  -2   4   83125    3623                                                       82997   -0.09    0.00  1.0000
  -7   2  -4   91612    3868                                                       91478   -0.09    0.00  1.0000
  -6   2  -4    7344     910                                                        7306    0.09    0.00  1.0000
   6  -2   4    9650     988                                                        9607    0.09    0.00  1.0000
  -5   2  -4   11776     954                                                       11798   -0.04    0.00  1.0000
   5  -2   4   10826     891                                                       10847   -0.04    0.00  1.0000
  -5   2  -4   10943     602                                                       10964   -0.04    0.00  1.0000
   4  -2   4     369     316                                                         385    0.16    0.00  1.0000
  -4   2  -4     580     144                                                         600    0.16    0.00  1.0000
  -4   2  -4     337     282                                                         352    0.16    0.00  1.0000
  -3   2  -4  243705    8088                                                      243909   -0.08    0.00  1.0000
   3  -2   4  238010    7945                                                      238212   -0.08    0.00  1.0000
  -2   2  -4   16279     777                                                       16481    0.31    0.00  1.0000
   2  -2   4   14345     899                                                       14535    0.31    0.00  1.0000
  -2   2  -4   16664     895                                                       16868    0.31    0.00  1.0000
  -1   2  -4  152364    4885                                                      152216   -0.08    0.00  1.0000
  -1   2  -4  157575    5221                                                      157425   -0.08    0.00  1.0000
   1  -2   4  154689    5157                                                      154540   -0.08    0.00  1.0000
   0   2  -4       2     306                                                         -65    0.53    0.00  1.0000
   0  -2   4     133     168                                                         105    0.53    0.00  1.0000
   0  -2   4       2     188                                                         -10    0.53    0.00  1.0000
  -1  -2   4  113721    3849                                                      113907    0.11    0.00  1.0000
  -1  -2   4  115157    3903                                                      115345    0.11    0.00  1.0000
   1   2  -4  119950    4029                                                      120141    0.11    0.00  1.0000
   2   2  -4   37549    1591                                                       37606    0.06    0.00  1.0000
  -2  -2   4   38677    1593                                                       38735    0.06    0.00  1.0000
  -2  -2   4   40418    1509                                                       40477    0.06    0.00  1.0000
   3   2  -4  171282    5840                                                      171247    0.02    0.00  1.0000
  -3  -2   4  172233    5571                                                      172198    0.02    0.00  1.0000
  -4  -2   4   13782     896                                                       13723    0.10    0.00  1.0000
   4   2  -4   14667     943                                                       14607    0.10    0.00  1.0000
  -5  -2   4    8897     741                                                        8907    0.02    0.00  1.0000
  -5  -2   4    8725     808                                                        8735    0.02    0.00  1.0000
  -6  -2   4   12790     912                                                       12894    0.18    0.00  1.0000
   6   2  -4   11970     794                                                       12071    0.18    0.00  1.0000
  -6  -2   4   12029    1014                                                       12130    0.18    0.00  1.0000
  -7  -2   4  133968    4792                                                      134051    0.04    0.00  1.0000
  -7  -2   4  139914    5315                                                      139998    0.04    0.00  1.0000
   7   2  -4  133606    4743                                                      133689    0.04    0.00  1.0000
  -8  -2   4    2232     530                                                        2216    0.07    0.00  1.0000
  -8  -2   4    3059     721                                                        3041    0.07    0.00  1.0000
  -9  -2   4   20023    1598                                                       19979    0.06    0.00  1.0000
  -9  -2   4   19706    1288                                                       19662    0.06    0.00  1.0000
 -10  -2   4     813     524                                                         799   -0.10    0.00  1.0000
 -11  -2   4   50383    3010                                                       50314    0.06    0.00  1.0000
 -12  -2   4    4654    1226                                                        4600   -0.16    0.00  1.0000
 -11   2  -3     459     603                                                         469    0.09    0.00  1.0000
  11  -2   3     661     519                                                         673    0.09    0.00  1.0000
  10  -2   3    2236     621                                                        2231   -0.02    0.00  1.0000
 -10   2  -3    2485     791                                                        2480   -0.02    0.00  1.0000
  -9   2  -3    7412    1122                                                        7379   -0.08    0.00  1.0000
   9  -2   3    7975    1083                                                        7941   -0.08    0.00  1.0000
   8  -2   3  109900    4392                                                      109801   -0.06    0.00  1.0000
  -8   2  -3  108163    4656                                                      108065   -0.06    0.00  1.0000
   7  -2   3    9272     992                                                        9203    0.14    0.00  1.0000
  -7   2  -3    8570    1020                                                        8504    0.14    0.00  1.0000
  -6   2  -3   51370    2426                                                       51395   -0.02    0.00  1.0000
   6  -2   3   46886    2253                                                       46909   -0.02    0.00  1.0000
   5  -2   3    6334     739                                                        6215    0.30    0.00  1.0000
  -5   2  -3    5011     687                                                        4906    0.30    0.00  1.0000
  -5   2  -3    6722     389                                                        6600    0.30    0.00  1.0000
  -4   2  -3   35958    1700                                                       35970   -0.01    0.00  1.0000
  -4   2  -3   34636    1284                                                       34648   -0.01    0.00  1.0000
   4  -2   3   35455    1653                                                       35467   -0.01    0.00  1.0000
  -3   2  -3   35354    1250                                                       35056    0.31    0.00  1.0000
   3  -2   3   35796    1553                                                       35496    0.31    0.00  1.0000
  -3   2  -3   31657    1519                                                       31375    0.31    0.00  1.0000
   2  -2   3  132013    4426                                                      131908   -0.06    0.00  1.0000
  -2   2  -3  130341    4483                                                      130237   -0.06    0.00  1.0000
  -1   2  -3   73525    2529                                                       72554    0.71    0.00  1.0000
  -1   2  -3   71854    2334                                                       70894    0.71    0.00  1.0000
   1  -2   3   69181    2483                                                       68239    0.71    0.00  1.0000
   0  -2   3    6668     456                                                        6568    0.25    0.00  1.0000
   0  -2   3    6653     427                                                        6553    0.25    0.00  1.0000
   0   2  -3    6879     640                                                        6777    0.25    0.00  1.0000
  -1  -2   3   11266     615                                                       11254    0.02    0.00  1.0000
   1   2  -3   11348     630                                                       11336    0.02    0.00  1.0000
  -1  -2   3   11193     568                                                       11181    0.02    0.00  1.0000
  -2  -2   3  168969    5291                                                      168640    0.16    0.00  1.0000
   2   2  -3  165920    5560                                                      165594    0.16    0.00  1.0000
   3   2  -3   18557     927                                                       18695   -0.20    0.00  1.0000
  -3  -2   3   17460     874                                                       17594   -0.20    0.00  1.0000
  -3  -2   3   14768     737                                                       14891   -0.20    0.00  1.0000
  -4  -2   3  174987    5936                                                      175035    0.02    0.00  1.0000
  -4  -2   3  164362    5456                                                      164409    0.02    0.00  1.0000
  -5  -2   3     844     266                                                         827    0.11    0.00  1.0000
   5   2  -3     308     169                                                         298    0.11    0.00  1.0000
  -5  -2   3      65     281                                                          60    0.11    0.00  1.0000
  -6  -2   3   81703    3074                                                       81849    0.10    0.00  1.0000
   6   2  -3   86412    3075                                                       86562    0.10    0.00  1.0000
  -6  -2   3   80528    3436                                                       80673    0.10    0.00  1.0000
   7   2  -3    6338     677                                                        6370   -0.08    0.00  1.0000
  -7  -2   3    5199     674                                                        5228   -0.08    0.00  1.0000
  -7  -2   3    5065     813                                                        5093   -0.08    0.00  1.0000
  -8  -2   3   76588    3089                                                       76488    0.07    0.00  1.0000
   8   2  -3   82247    3169                                                       82144    0.07    0.00  1.0000
  -8  -2   3   79461    3628                                                       79359    0.07    0.00  1.0000
  -9  -2   3    7501    1086                                                        7433   -0.16    0.00  1.0000
 -10  -2   3   11038    1355                                                       11008    0.06    0.00  1.0000
 -11  -2   3    4011     927                                                        3951   -0.19    0.00  1.0000
 -12  -2   3   21740    2171                                                       21694   -0.06    0.00  1.0000
  12  -2   2    9968    1367                                                       10036    0.13    0.00  1.0000
 -12   2  -2    6554    1387                                                        6609    0.13    0.00  1.0000
 -11   2  -2   14127    1728                                                       14117   -0.02    0.00  1.0000
  11  -2   2   13002    1426                                                       12992   -0.02    0.00  1.0000
 -10   2  -2   11134    1399                                                       11145    0.02    0.00  1.0000
  10  -2   2   10605    1255                                                       10616    0.02    0.00  1.0000
  -9   2  -2   18029    1582                                                       18028    0.00    0.00  1.0000
   9  -2   2   18451    1379                                                       18449    0.00    0.00  1.0000
  -8   2  -2    1474     609                                                        1449    0.13    0.00  1.0000
   8  -2   2    1792     537                                                        1764    0.13    0.00  1.0000
   7  -2   2   22549    1395                                                       22541    0.01    0.00  1.0000
  -7   2  -2   22831    1546                                                       22823    0.01    0.00  1.0000
   6  -2   2     166     303                                                         189    0.35    0.00  1.0000
  -6   2  -2     278     316                                                         308    0.35    0.00  1.0000
  -5   2  -2   36731    1832                                                       36658    0.08    0.00  1.0000
  -5   2  -2   38311    1348                                                       38236    0.08    0.00  1.0000
   5  -2   2   32959    1664                                                       32890    0.08    0.00  1.0000
   4  -2   2    8497     683                                                        8588    0.19    0.00  1.0000
  -4   2  -2    8912     728                                                        9005    0.19    0.00  1.0000
  -4   2  -2    9958     471                                                       10056    0.19    0.00  1.0000
  -3   2  -2  289387    9459                                                      289360   -0.01    0.00  1.0000
   3  -2   2  285244    9174                                                      285217   -0.01    0.00  1.0000
   2  -2   2    7839     520                                                        7558    0.64    0.00  1.0000
  -2   2  -2    9052     388                                                        8749    0.64    0.00  1.0000
  -2   2  -2    8285     528                                                        7996    0.64    0.00  1.0000
   1  -2   2     166     174                                                         188    0.33    0.00  1.0000
  -1   2  -2     189     173                                                         212    0.33    0.00  1.0000
   0  -2   2   27207     990                                                       27301   -0.11    0.00  1.0000
   0  -2   2   26521     963                                                       26614   -0.11    0.00  1.0000
   0   2  -2   23495    1095                                                       23583   -0.11    0.00  1.0000
   1   2  -2  103494    3503                                                      103027    0.29    0.00  1.0000
  -1  -2   2  106855    3319                                                      106380    0.29    0.00  1.0000
   2   2  -2  360653   11515                                                      362730   -0.68    0.00  1.0000
  -2  -2   2  351265   11078                                                      353315   -0.68    0.00  1.0000
  -2  -2   2  361338   10816                                                      363417   -0.68    0.00  1.0000
  -3  -2   2    6498     530                                                        6501   -0.03    0.00  1.0000
  -3  -2   2    7244     477                                                        7247   -0.03    0.00  1.0000
  -4  -2   2   12635     725                                                       12672   -0.07    0.00  1.0000
   4   2  -2   13407     695                                                       13446   -0.07    0.00  1.0000
  -4  -2   2   12207     856                                                       12244   -0.07    0.00  1.0000
  -5  -2   2    1039     271                                                        1048    0.09    0.00  1.0000
   5   2  -2    1022     247                                                        1031    0.09    0.00  1.0000
  -5  -2   2     609     364                                                         616    0.09    0.00  1.0000
  -6  -2   2     303     229                                                         321   -0.21    0.00  1.0000
  -6  -2   2     494     353                                                         517   -0.21    0.00  1.0000
   6   2  -2     180     221                                                         194   -0.21    0.00  1.0000
  -7  -2   2   26416    1650                                                       26371    0.06    0.00  1.0000
  -7  -2   2   27813    1427                                                       27767    0.06    0.00  1.0000
   7   2  -2   28419    1440                                                       28372    0.06    0.00  1.0000
  -8  -2   2    4973     674                                                        4893   -0.23    0.00  1.0000
   8   2  -2    4232     664                                                        4158   -0.23    0.00  1.0000
  -8  -2   2    4060     802                                                        3987   -0.23    0.00  1.0000
  -9  -2   2   16231    1435                                                       16221    0.02    0.00  1.0000
 -10  -2   2   16583    1681                                                       16489   -0.15    0.00  1.0000
 -11  -2   2   87305    4330                                                       87196   -0.07    0.00  1.0000
 -12  -2   2    1296     834                                                        1297   -0.01    0.00  1.0000
 -12   2  -1    8487    1554                                                        8477   -0.02    0.00  1.0000
 -11   2  -1    4746    1044                                                        4783    0.11    0.00  1.0000
  11  -2   1    4706     932                                                        4743    0.11    0.00  1.0000
 -10   2  -1   42436    2646                                                       42494    0.06    0.00  1.0000
  10  -2   1   45339    2423                                                       45399    0.06    0.00  1.0000
  -9   2  -1     825     546                                                         814    0.08    0.00  1.0000
   9  -2   1    1003     492                                                         991    0.08    0.00  1.0000
   8  -2   1  133418    4984                                                      133342    0.04    0.00  1.0000
  -8   2  -1  131252    5356                                                      131177    0.04    0.00  1.0000
  -7   2  -1   16103    1286                                                       16290    0.29    0.00  1.0000
   7  -2   1   16852    1163                                                       17044    0.29    0.00  1.0000
  -6   2  -1    2134     532                                                        2105    0.13    0.00  1.0000
  -6   2  -1    3161     321                                                        3125    0.13    0.00  1.0000
   6  -2   1    2747     541                                                        2714    0.13    0.00  1.0000
   5  -2   1     917     319                                                         917    0.00    0.00  1.0000
  -5   2  -1    1670     210                                                        1670    0.00    0.00  1.0000
  -5   2  -1    1382     388                                                        1382    0.00    0.00  1.0000
  -4   2  -1  225140    6648                                                      225200    0.03    0.00  1.0000
   4  -2   1  211433    7159                                                      211491    0.03    0.00  1.0000
  -4   2  -1  221282    7485                                                      221341    0.03    0.00  1.0000
  -3   2  -1   31768    1060                                                       31464    0.34    0.00  1.0000
  -3   2  -1   29713    1363                                                       29419    0.34    0.00  1.0000
   3  -2   1   31670    1315                                                       31366    0.34    0.00  1.0000
  -2   2  -1     798     216                                                         757    0.30    0.00  1.0000
  -2   2  -1     691     103                                                         653    0.30    0.00  1.0000
   2  -2   1     602     193                                                         566    0.30    0.00  1.0000
  -1   2  -1   10355     515                                                       10497   -0.28    0.00  1.0000
  -1   2  -1   10944     385                                                       11090   -0.28    0.00  1.0000
   1  -2   1   10000     490                                                       10140   -0.28    0.00  1.0000
   0   2  -1  415110   12891                                                      414031    0.33    0.00  1.0000
   0  -2   1  355455   12429                                                      354457    0.33    0.00  1.0000
   0  -2   1  449620   12028                                                      448497    0.33    0.00  1.0000
   1   2  -1     521     137                                                         660   -1.14    0.00  1.0000
  -1  -2   1     510      75                                                         648   -1.14    0.00  1.0000
  -1  -2   1     347     118                                                         462   -1.14    0.00  1.0000
  -2  -2   1    2823     319                                                        2859   -0.14    0.00  1.0000
  -2  -2   1    3400     267                                                        3439   -0.14    0.00  1.0000
   2   2  -1    2904     216                                                        2940   -0.14    0.00  1.0000
  -3  -2   1  151281    5262                                                      150769   -0.26    0.00  1.0000
  -3  -2   1  155391    4841                                                      154872   -0.26    0.00  1.0000
   3   2  -1  157638    4948                                                      157115   -0.26    0.00  1.0000
  -4  -2   1  241812    8174                                                      241779   -0.01    0.00  1.0000
   4   2  -1  246160    7742                                                      246127   -0.01    0.00  1.0000
  -4  -2   1  241705    7503                                                      241672   -0.01    0.00  1.0000
  -5  -2   1       0     256                                                        -415   -0.21    0.00  1.0000
  -5  -2   1     602     179                                                         626   -0.21    0.00  1.0000
   5   2  -1     292     201                                                         309   -0.21    0.00  1.0000
  -6  -2   1  110984    3790                                                      110957    0.02    0.00  1.0000
  -6  -2   1  111329    4327                                                      111302    0.02    0.00  1.0000
   6   2  -1  108723    3919                                                      108696    0.02    0.00  1.0000
  -7  -2   1    2782     625                                                        2715   -0.25    0.00  1.0000
   7   2  -1    3528     559                                                        3453   -0.25    0.00  1.0000
  -7  -2   1    4263     584                                                        4180   -0.25    0.00  1.0000
  -8  -2   1    8023    1096                                                        8047   -0.05    0.00  1.0000
   8   2  -1    8101     850                                                        8125   -0.05    0.00  1.0000
   9   2  -1    4072     702                                                        4080   -0.03    0.00  1.0000
  -9  -2   1    2405     663                                                        2411   -0.03    0.00  1.0000
 -10  -2   1   61539    3285                                                       61449   -0.07    0.00  1.0000
 -11  -2   1   20587    1798                                                       20593   -0.01    0.00  1.0000
 -12  -2   1   13220    1762                                                       13281   -0.10    0.00  1.0000
 -12   2   0     819     792                                                         796    0.16    0.00  1.0000
 -11   2   0    9554    1440                                                        9600    0.09    0.00  1.0000
  11  -2   0   12408    1303                                                       12461    0.09    0.00  1.0000
  10  -2   0    5423     927                                                        5416    0.02    0.00  1.0000
 -10   2   0    5538    1042                                                        5531    0.02    0.00  1.0000
  -9   2   0   34952    2265                                                       34894    0.06    0.00  1.0000
   9  -2   0   36607    1994                                                       36548    0.06    0.00  1.0000
  -8   2   0    3423     761                                                        3381    0.14    0.00  1.0000
   8  -2   0    3655     664                                                        3612    0.14    0.00  1.0000
  -7   2   0     166     312                                                         159    0.12    0.00  1.0000
   7  -2   0     232     280                                                         223    0.12    0.00  1.0000
   6  -2   0     630     309                                                         652   -0.18    0.00  1.0000
  -6   2   0    1276     216                                                        1307   -0.18    0.00  1.0000
  -6   2   0     282     258                                                         297   -0.18    0.00  1.0000
  -5   2   0  138703    5241                                                      138741    0.02    0.00  1.0000
  -5   2   0  147620    4553                                                      147660    0.02    0.00  1.0000
   5  -2   0  146230    4976                                                      146269    0.02    0.00  1.0000
   4  -2   0     760     233                                                         761    0.00    0.00  1.0000
  -4   2   0     877     296                                                         878    0.00    0.00  1.0000
  -4   2   0    1348     180                                                        1349    0.00    0.00  1.0000
   3  -2   0  131155    4355                                                      130841    0.17    0.00  1.0000
  -3   2   0  134836    4026                                                      134518    0.17    0.00  1.0000
  -3   2   0  129161    4545                                                      128850    0.17    0.00  1.0000
  -2   2   0    4672     242                                                        4553   -0.35    0.00  1.0000
  -2   2   0    5047     389                                                        4923   -0.35    0.00  1.0000
   2  -2   0    5123     346                                                        4998   -0.35    0.00  1.0000
   1  -2   0  714115   21787                                                      712978    0.27    0.00  1.0000
  -1   2   0  714585   22431                                                      713447    0.27    0.00  1.0000
   0   2   0      11      30                                                       -1109   -1.33    0.00  1.0000
  -1  -2   0  712279   20260                                                      711143   -0.27    0.00  1.0000
  -1  -2   0  688574   21623                                                      687457   -0.27    0.00  1.0000
   1   2   0  663874   21188                                                      662777   -0.27    0.00  1.0000
   2   2   0    4934     311                                                        4812   -0.35    0.00  1.0000
  -2  -2   0    4884     307                                                        4762   -0.35    0.00  1.0000
  -2  -2   0    4503     366                                                        4386   -0.35    0.00  1.0000
  -3  -2   0  133534    4636                                                      133217   -0.17    0.00  1.0000
   3   2   0  136846    4386                                                      136526   -0.17    0.00  1.0000
  -3  -2   0  134628    4226                                                      134310   -0.17    0.00  1.0000
   4   2   0     947     222                                                         948    0.00    0.00  1.0000
  -4  -2   0     713     278                                                         714    0.00    0.00  1.0000
  -4  -2   0    1660     233                                                        1661    0.00    0.00  1.0000
   5   2   0  145965    4823                                                      146004   -0.02    0.00  1.0000
  -5  -2   0  138747    4583                                                      138785   -0.02    0.00  1.0000
  -5  -2   0  139749    5149                                                      139788   -0.02    0.00  1.0000
  -6  -2   0     749     351                                                         773   -0.18    0.00  1.0000
  -6  -2   0     331     147                                                         347   -0.18    0.00  1.0000
   6   2   0     619     311                                                         641   -0.18    0.00  1.0000
  -7  -2   0     342     240                                                         331   -0.12    0.00  1.0000
   7   2   0     290     273                                                         280   -0.12    0.00  1.0000
  -7  -2   0       0     290                                                         -84   -0.12    0.00  1.0000
  -8  -2   0    3148     765                                                        3108    0.14    0.00  1.0000
   8   2   0    4586     702                                                        4538    0.14    0.00  1.0000
   9   2   0   34804    1884                                                       34746   -0.06    0.00  1.0000
  -9  -2   0   33461    2170                                                       33404   -0.06    0.00  1.0000
 -10  -2   0    5889    1116                                                        5882    0.02    0.00  1.0000
  10   2   0    6156     954                                                        6148    0.02    0.00  1.0000
 -11  -2   0   12192    1580                                                       12244   -0.09    0.00  1.0000
 -12  -2   0    1933     812                                                        1897    0.16    0.00  1.0000
 -12   2   1   11041    1683                                                       11096    0.10    0.00  1.0000
 -11   2   1   23497    1948                                                       23504   -0.01    0.00  1.0000
 -10   2   1   55517    3132                                                       55431    0.07    0.00  1.0000
  10  -2  -1   61638    2849                                                       61548    0.07    0.00  1.0000
   9  -2  -1    2657     637                                                        2664   -0.03    0.00  1.0000
  -9   2   1    2880     799                                                        2887   -0.03    0.00  1.0000
  -8   2   1    6375     999                                                        6397    0.05    0.00  1.0000
   8  -2  -1    8379     899                                                        8404    0.05    0.00  1.0000
  -7   2   1    3980     728                                                        3900   -0.25    0.00  1.0000
  -7   2   1    4452     472                                                        4367   -0.25    0.00  1.0000
   7  -2  -1    4277     615                                                        4194   -0.25    0.00  1.0000
   6  -2  -1  108348    3993                                                      108321   -0.02    0.00  1.0000
  -6   2   1  108874    4316                                                      108847   -0.02    0.00  1.0000
  -6   2   1  112422    3661                                                      112395   -0.02    0.00  1.0000
   5  -2  -1     162     188                                                         175   -0.21    0.00  1.0000
  -5   2   1     454     343                                                         475   -0.21    0.00  1.0000
  -5   2   1     565     152                                                         589   -0.21    0.00  1.0000
  -4   2   1  231388    7989                                                      231356    0.01    0.00  1.0000
   4  -2  -1  243556    7658                                                      243523    0.01    0.00  1.0000
  -3   2   1  153878    5335                                                      153361   -0.26    0.00  1.0000
   3  -2  -1  161325    5126                                                      160796   -0.26    0.00  1.0000
  -2   2   1    1904     187                                                        1933    0.14    0.00  1.0000
  -2   2   1    2690     286                                                        2725    0.14    0.00  1.0000
  -2   2   1    3351     315                                                        3390    0.14    0.00  1.0000
  -1   2   1     245     105                                                         343   -1.14    0.00  1.0000
  -1   2   1     743     140                                                         908   -1.14    0.00  1.0000
  -1   2   1     565     117                                                         710   -1.14    0.00  1.0000
   0  -2  -1  478053   13751                                                      476895   -0.33    0.00  1.0000
   0   2   1  455010   14265                                                      453881   -0.33    0.00  1.0000
   1   2   1    9860     478                                                        9999   -0.28    0.00  1.0000
  -1  -2  -1   10972     473                                                       11119   -0.28    0.00  1.0000
  -1  -2  -1   10055     446                                                       10195   -0.28    0.00  1.0000
  -2  -2  -1     780     155                                                         739   -0.30    0.00  1.0000
  -2  -2  -1     596     181                                                         561   -0.30    0.00  1.0000
   2   2   1     588     187                                                         553   -0.30    0.00  1.0000
   3   2   1   31366    1206                                                       31064    0.34    0.00  1.0000
  -3  -2  -1   29325    1270                                                       29033    0.34    0.00  1.0000
  -3  -2  -1   24379    1040                                                       24113    0.34    0.00  1.0000
   4   2   1  222540    7014                                                      222600   -0.03    0.00  1.0000
  -4  -2  -1  207701    7293                                                      207758   -0.03    0.00  1.0000
  -5  -2  -1    1097     361                                                        1097    0.00    0.00  1.0000
   5   2   1     902     320                                                         902    0.00    0.00  1.0000
   6   2   1    1852     450                                                        1825   -0.13    0.00  1.0000
  -6  -2  -1    2396     546                                                        2365   -0.13    0.00  1.0000
  -6  -2  -1    3482     420                                                        3444   -0.13    0.00  1.0000
   7   2   1   17566    1154                                                       17762    0.29    0.00  1.0000
  -7  -2  -1   20139    1028                                                       20349    0.29    0.00  1.0000
  -7  -2  -1   14592    1242                                                       14770    0.29    0.00  1.0000
   8   2   1  135153    4957                                                      135077   -0.04    0.00  1.0000
  -8  -2  -1  130640    5354                                                      130565   -0.04    0.00  1.0000
   9   2   1    1340     540                                                        1326    0.08    0.00  1.0000
  -9  -2  -1    1119     566                                                        1106    0.08    0.00  1.0000
 -10  -2  -1   43722    2689                                                       43781   -0.06    0.00  1.0000
  10   2   1   48853    2489                                                       48915   -0.06    0.00  1.0000
 -11  -2  -1    6126    1196                                                        6168    0.11    0.00  1.0000
 -12  -2  -1    9047    1570                                                        9037    0.02    0.00  1.0000
 -12   2   2       0     703                                                         -95   -0.01    0.00  1.0000
 -11   2   2   80625    4135                                                       80520    0.07    0.00  1.0000
  10  -2  -2   13934    1285                                                       13847   -0.15    0.00  1.0000
 -10   2   2   14308    1558                                                       14220   -0.15    0.00  1.0000
   9  -2  -2   15752    1202                                                       15742   -0.02    0.00  1.0000
  -9   2   2   16930    1450                                                       16920   -0.02    0.00  1.0000
   8  -2  -2    3501     616                                                        3434   -0.23    0.00  1.0000
  -8   2   2    3213     755                                                        3148   -0.23    0.00  1.0000
   7  -2  -2   27531    1439                                                       27485   -0.06    0.00  1.0000
  -7   2   2   24216    1591                                                       24173   -0.06    0.00  1.0000
   6  -2  -2      85     253                                                          95   -0.21    0.00  1.0000
  -6   2   2     511     204                                                         534   -0.21    0.00  1.0000
  -6   2   2       0     276                                                         -76   -0.21    0.00  1.0000
  -5   2   2    1324     273                                                        1335   -0.09    0.00  1.0000
  -5   2   2     687     349                                                         695   -0.09    0.00  1.0000
   5  -2  -2     574     245                                                         581   -0.09    0.00  1.0000
   4  -2  -2   10739     706                                                       10774   -0.07    0.00  1.0000
  -4   2   2   11677     810                                                       11713   -0.07    0.00  1.0000
  -4   2   2   13040     676                                                       13078   -0.07    0.00  1.0000
  -3   2   2    6411     418                                                        6414    0.03    0.00  1.0000
  -3   2   2    6824     496                                                        6827    0.03    0.00  1.0000
  -3   2   2    6279     508                                                        6282    0.03    0.00  1.0000
  -2   2   2  368203   11635                                                      370302   -0.68    0.00  1.0000
  -2   2   2  355734   11296                                                      357797   -0.68    0.00  1.0000
  -2   2   2  361316   10894                                                      363395   -0.68    0.00  1.0000
  -1   2   2  105010    3089                                                      104539   -0.29    0.00  1.0000
  -1   2   2  101536    3161                                                      101073   -0.29    0.00  1.0000
  -1   2   2   85283    3151                                                       84859   -0.29    0.00  1.0000
   0  -2  -2   26598     967                                                       26691   -0.11    0.00  1.0000
   0   2   2   25664    1017                                                       25756   -0.11    0.00  1.0000
   0  -2  -2   24591     907                                                       24681   -0.11    0.00  1.0000
   1   2   2      68     179                                                          82   -0.33    0.00  1.0000
  -1  -2  -2     150     155                                                         171   -0.33    0.00  1.0000
  -1  -2  -2      51     123                                                          63   -0.33    0.00  1.0000
  -2  -2  -2    8161     493                                                        7874    0.64    0.00  1.0000
   2   2   2    8369     521                                                        8078    0.64    0.00  1.0000
  -2  -2  -2    8288     440                                                        7999    0.64    0.00  1.0000
  -3  -2  -2  284501    9342                                                      284474    0.01    0.00  1.0000
  -3  -2  -2  277477    8622                                                      277450    0.01    0.00  1.0000
   3   2   2  293880    9096                                                      293853    0.01    0.00  1.0000
   4   2   2    9199     688                                                        9293    0.19    0.00  1.0000
  -4  -2  -2    8591     694                                                        8682    0.19    0.00  1.0000
  -5  -2  -2   36366    1782                                                       36293   -0.08    0.00  1.0000
  -5  -2  -2   35642    1424                                                       35570   -0.08    0.00  1.0000
   5   2   2   35434    1658                                                       35362   -0.08    0.00  1.0000
  -6  -2  -2     257     287                                                         286    0.35    0.00  1.0000
   6   2   2      46     298                                                          58    0.35    0.00  1.0000
  -7  -2  -2   23538    1546                                                       23530   -0.01    0.00  1.0000
   7   2   2   20712    1334                                                       20705   -0.01    0.00  1.0000
   8   2   2    1530     480                                                        1504    0.13    0.00  1.0000
  -8  -2  -2    1549     565                                                        1523    0.13    0.00  1.0000
  -9  -2  -2   18411    1577                                                       18409    0.00    0.00  1.0000
   9   2   2   22342    1523                                                       22340    0.00    0.00  1.0000
 -10  -2  -2    9125    1256                                                        9135    0.02    0.00  1.0000
  10   2   2    7954    1101                                                        7963    0.02    0.00  1.0000
 -11  -2  -2   16303    1800                                                       16292    0.02    0.00  1.0000
  11   2   2   15354    1370                                                       15344    0.02    0.00  1.0000
 -12  -2  -2    7283    1425                                                        7341    0.13    0.00  1.0000
 -12   2   3   19329    2079                                                       19286    0.06    0.00  1.0000
 -11   2   3    4868    1092                                                        4802   -0.19    0.00  1.0000
 -10   2   3   10387    1328                                                       10358   -0.06    0.00  1.0000
  -9   2   3    7781    1146                                                        7712   -0.16    0.00  1.0000
   9  -2  -3    9090     937                                                        9015   -0.16    0.00  1.0000
   8  -2  -3   77502    3233                                                       77402   -0.07    0.00  1.0000
  -8   2   3   84061    3715                                                       83957   -0.07    0.00  1.0000
   7  -2  -3    5728     680                                                        5758   -0.08    0.00  1.0000
  -7   2   3    5153     830                                                        5182   -0.08    0.00  1.0000
  -7   2   3    6054     657                                                        6085   -0.08    0.00  1.0000
   6  -2  -3   82083    3169                                                       82229   -0.10    0.00  1.0000
  -6   2   3   83615    3030                                                       83762   -0.10    0.00  1.0000
  -6   2   3   86561    3504                                                       86711   -0.10    0.00  1.0000
  -5   2   3       0     284                                                        -129    0.11    0.00  1.0000
   5  -2  -3     706     255                                                         691    0.11    0.00  1.0000
  -5   2   3     843     267                                                         826    0.11    0.00  1.0000
  -4   2   3  182679    5916                                                      182728   -0.02    0.00  1.0000
  -4   2   3  178410    6136                                                      178458   -0.02    0.00  1.0000
  -4   2   3  171120    5641                                                      171167   -0.02    0.00  1.0000
  -3   2   3   19023     922                                                       19163   -0.20    0.00  1.0000
  -3   2   3   18681     904                                                       18819   -0.20    0.00  1.0000
  -3   2   3   18291     950                                                       18428   -0.20    0.00  1.0000
  -2   2   3  168677    5255                                                      168349   -0.16    0.00  1.0000
  -2   2   3  163161    5370                                                      162838   -0.16    0.00  1.0000
  -2   2   3  168516    5504                                                      168188   -0.16    0.00  1.0000
  -1   2   3   10661     610                                                       10649    0.02    0.00  1.0000
  -1   2   3   11582     631                                                       11570    0.02    0.00  1.0000
   1  -2  -3   13357     557                                                       13344    0.02    0.00  1.0000
   0  -2  -3    6268     424                                                        6171   -0.25    0.00  1.0000
   0   2   3    7030     497                                                        6927   -0.25    0.00  1.0000
   0  -2  -3    6570     432                                                        6470   -0.25    0.00  1.0000
   1   2   3   72630    2568                                                       71665    0.71    0.00  1.0000
  -1  -2  -3   74308    2438                                                       73332    0.71    0.00  1.0000
  -1  -2  -3   70647    2401                                                       69695    0.71    0.00  1.0000
  -2  -2  -3  132795    4451                                                      132690    0.06    0.00  1.0000
  -2  -2  -3  131544    4193                                                      131439    0.06    0.00  1.0000
   2   2   3  132544    4464                                                      132439    0.06    0.00  1.0000
  -3  -2  -3   34048    1327                                                       33756    0.31    0.00  1.0000
   3   2   3   33819    1518                                                       33528    0.31    0.00  1.0000
  -3  -2  -3   35033    1501                                                       34737    0.31    0.00  1.0000
  -4  -2  -3   35462    1641                                                       35474    0.01    0.00  1.0000
   4   2   3   33604    1601                                                       33615    0.01    0.00  1.0000
  -5  -2  -3    4863     638                                                        4759    0.30    0.00  1.0000
  -5  -2  -3    4829     386                                                        4726    0.30    0.00  1.0000
   5   2   3    6210     699                                                        6093    0.30    0.00  1.0000
  -6  -2  -3   51379    2443                                                       51404    0.02    0.00  1.0000
   6   2   3   53172    2374                                                       53197    0.02    0.00  1.0000
  -6  -2  -3   51964    2010                                                       51989    0.02    0.00  1.0000
   7   2   3    9738     986                                                        9667    0.14    0.00  1.0000
  -7  -2  -3    8911    1010                                                        8843    0.14    0.00  1.0000
  -8  -2  -3  111394    4704                                                      111295    0.06    0.00  1.0000
   8   2   3  111260    4430                                                      111161    0.06    0.00  1.0000
  -9  -2  -3    8810    1186                                                        8774   -0.08    0.00  1.0000
   9   2   3    7523    1052                                                        7490   -0.08    0.00  1.0000
 -10  -2  -3    3373     840                                                        3367    0.02    0.00  1.0000
  10   2   3    2330     657                                                        2325    0.02    0.00  1.0000
  11   2   3    1724     619                                                        1743    0.09    0.00  1.0000
 -11  -2  -3    1007     662                                                        1022    0.09    0.00  1.0000
 -12   2   4    2588     982                                                        2548   -0.16    0.00  1.0000
 -11   2   4   46983    2878                                                       46917   -0.06    0.00  1.0000
 -10   2   4     499     467                                                         488   -0.10    0.00  1.0000
  -9   2   4   18813    1581                                                       18770   -0.06    0.00  1.0000
   9  -2  -4   22161    1393                                                       22115   -0.06    0.00  1.0000
  -8   2   4    2050     701                                                        2035    0.07    0.00  1.0000
  -8   2   4    2229     513                                                        2213    0.07    0.00  1.0000
   8  -2  -4    2057     473                                                        2042    0.07    0.00  1.0000
   7  -2  -4  134370    4725                                                      134453   -0.04    0.00  1.0000
  -7   2   4  127175    5079                                                      127256   -0.04    0.00  1.0000
  -7   2   4  130155    4553                                                      130237   -0.04    0.00  1.0000
  -6   2   4   13327    1045                                                       13434    0.18    0.00  1.0000
   6  -2  -4   12163     874                                                       12265    0.18    0.00  1.0000
  -6   2   4   11920     847                                                       12021    0.18    0.00  1.0000
  -5   2   4    8403     696                                                        8412   -0.02    0.00  1.0000
  -5   2   4    8267     832                                                        8276   -0.02    0.00  1.0000
  -5   2   4    8891     725                                                        8901   -0.02    0.00  1.0000
  -4   2   4   16122     959                                                       16059    0.10    0.00  1.0000
  -4   2   4   15176     885                                                       15115    0.10    0.00  1.0000
  -4   2   4   14842     885                                                       14781    0.10    0.00  1.0000
  -3   2   4  180231    5769                                                      180195   -0.02    0.00  1.0000
  -3   2   4  186205    6044                                                      186168   -0.02    0.00  1.0000
  -3   2   4  170140    5850                                                      170105   -0.02    0.00  1.0000
  -2   2   4   38135    1546                                                       38192    0.06    0.00  1.0000
  -2   2   4   37622    1564                                                       37679    0.06    0.00  1.0000
   2  -2  -4   38531    1489                                                       38588    0.06    0.00  1.0000
   1  -2  -4  118340    3818                                                      118530   -0.11    0.00  1.0000
  -1   2   4  110724    3802                                                      110908   -0.11    0.00  1.0000
  -1   2   4  112728    3890                                                      112914   -0.11    0.00  1.0000
   0  -2  -4       2     149                                                         -13    0.53    0.00  1.0000
   0  -2  -4     126     210                                                          99    0.53    0.00  1.0000
   0   2   4      43     202                                                          28    0.53    0.00  1.0000
   1   2   4  155715    5261                                                      155566    0.08    0.00  1.0000
  -1  -2  -4  157797    5006                                                      157647    0.08    0.00  1.0000
  -1  -2  -4  157369    5129                                                      157219    0.08    0.00  1.0000
   2   2   4   14609     933                                                       14800    0.31    0.00  1.0000
  -2  -2  -4   17530     858                                                       17739    0.31    0.00  1.0000
  -2  -2  -4   17638     852                                                       17848    0.31    0.00  1.0000
   3   2   4  243499    8018                                                      243703    0.08    0.00  1.0000
  -3  -2  -4  239195    8058                                                      239397    0.08    0.00  1.0000
  -3  -2  -4  246238    7549                                                      246443    0.08    0.00  1.0000
  -4  -2  -4     211     161                                                         223    0.16    0.00  1.0000
   4   2   4     604     319                                                         624    0.16    0.00  1.0000
  -4  -2  -4     100     238                                                         108    0.16    0.00  1.0000
  -5  -2  -4   12451     934                                                       12474    0.04    0.00  1.0000
   5   2   4    9507     848                                                        9527    0.04    0.00  1.0000
  -6  -2  -4   10000     667                                                        9956    0.09    0.00  1.0000
   6   2   4   10430    1019                                                       10385    0.09    0.00  1.0000
  -6  -2  -4    9621     978                                                        9578    0.09    0.00  1.0000
  -7  -2  -4   90843    3876                                                       90709    0.09    0.00  1.0000
   7   2   4   90315    3727                                                       90182    0.09    0.00  1.0000
  -8  -2  -4    2700     766                                                        2658   -0.16    0.00  1.0000
   8   2   4    3773     784                                                        3723   -0.16    0.00  1.0000
   9   2   4   11278    1294                                                       11265    0.02    0.00  1.0000
  -9  -2  -4   11519    1361                                                       11506    0.02    0.00  1.0000
  10   2   4    2753     710                                                        2754   -0.01    0.00  1.0000
 -10  -2  -4    1857     719                                                        1858   -0.01    0.00  1.0000
 -11  -2  -4   25619    2056                                                       25653    0.04    0.00  1.0000
  11   2   4   22953    1779                                                       22985    0.04    0.00  1.0000
 -12   2   5   42237    2924                                                       42192   -0.04    0.00  1.0000
 -11   2   5    4392    1035                                                        4418   -0.08    0.00  1.0000
 -10   2   5    6806    1112                                                        6790   -0.04    0.00  1.0000
  -9   2   5    4386     881                                                        4343    0.13    0.00  1.0000
   8  -2  -5   77084    3275                                                       77058    0.02    0.00  1.0000
  -8   2   5   88859    3766                                                       88831    0.02    0.00  1.0000
  -8   2   5   82843    3271                                                       82816    0.02    0.00  1.0000
   7  -2  -5    2143     494                                                        2175    0.14    0.00  1.0000
  -7   2   5    1867     496                                                        1897    0.14    0.00  1.0000
  -7   2   5     915     416                                                         936    0.14    0.00  1.0000
  -6   2   5     474     333                                                         474    0.00    0.00  1.0000
  -6   2   5     298     397                                                         298    0.00    0.00  1.0000
  -6   2   5    1149     389                                                        1148    0.00    0.00  1.0000
  -5   2   5   10620     838                                                       10705    0.16    0.00  1.0000
  -5   2   5   10694     887                                                       10779    0.16    0.00  1.0000
  -5   2   5   10431     826                                                       10515    0.16    0.00  1.0000
   4  -2  -5  143768    5097                                                      143886    0.06    0.00  1.0000
  -4   2   5  148138    4965                                                      148258    0.06    0.00  1.0000
  -4   2   5  145163    5004                                                      145282    0.06    0.00  1.0000
   3  -2  -5   38027    1562                                                       38047    0.02    0.00  1.0000
  -3   2   5   34090    1618                                                       34109    0.02    0.00  1.0000
  -3   2   5   36987    1593                                                       37007    0.02    0.00  1.0000
  -2   2   5   81270    3011                                                       81260    0.01    0.00  1.0000
  -2   2   5   82638    3046                                                       82628    0.01    0.00  1.0000
   2  -2  -5   86041    2959                                                       86031    0.01    0.00  1.0000
  -1   2   5   37077    1632                                                       37268    0.20    0.00  1.0000
   1  -2  -5   37874    1490                                                       38067    0.20    0.00  1.0000
  -1   2   5   35694    1618                                                       35882    0.20    0.00  1.0000
   0   2   5   19732    1082                                                       19703    0.04    0.00  1.0000
   0  -2  -5   20943    1043                                                       20913    0.04    0.00  1.0000
   0  -2  -5   20850     936                                                       20820    0.04    0.00  1.0000
   1   2   5   27193    1381                                                       27376    0.22    0.00  1.0000
  -1  -2  -5   27997    1141                                                       28182    0.22    0.00  1.0000
  -1  -2  -5   26552    1255                                                       26733    0.22    0.00  1.0000
  -2  -2  -5  111143    3732                                                      111296    0.09    0.00  1.0000
  -2  -2  -5  106695    3641                                                      106845    0.09    0.00  1.0000
   2   2   5  100758    3859                                                      100904    0.09    0.00  1.0000
   3   2   5    2387     532                                                        2395    0.03    0.00  1.0000
  -3  -2  -5    2824     432                                                        2832    0.03    0.00  1.0000
  -3  -2  -5    2982     424                                                        2991    0.03    0.00  1.0000
   4   2   5    2564     545                                                        2574    0.04    0.00  1.0000
  -4  -2  -5    3000     455                                                        3011    0.04    0.00  1.0000
  -4  -2  -5    2998     517                                                        3009    0.04    0.00  1.0000
  -5  -2  -5     271     221                                                         271    0.00    0.00  1.0000
   5   2   5     918     410                                                         919    0.00    0.00  1.0000
  -5  -2  -5     337     293                                                         337    0.00    0.00  1.0000
  -6  -2  -5  126509    4857                                                      126371    0.08    0.00  1.0000
   6   2   5  122684    4762                                                      122548    0.08    0.00  1.0000
  -7  -2  -5   10065    1133                                                        9959   -0.21    0.00  1.0000
   7   2   5   11655    1185                                                       11541   -0.21    0.00  1.0000
  -8  -2  -5    1350     653                                                        1346    0.02    0.00  1.0000
   8   2   5    3185     748                                                        3179    0.02    0.00  1.0000
  -9  -2  -5    2710     710                                                        2679   -0.12    0.00  1.0000
   9   2   5    1995     599                                                        1968   -0.12    0.00  1.0000
  10   2   5   75338    3561                                                       75325   -0.01    0.00  1.0000
 -10  -2  -5   68091    3688                                                       68079   -0.01    0.00  1.0000
  11   2   5    3988     927                                                        4001   -0.04    0.00  1.0000
 -11  -2  -5    6048    1203                                                        6065   -0.04    0.00  1.0000
 -11   2   6    4074     883                                                        4079   -0.02    0.00  1.0000
 -10   2   6    2591     718                                                        2563    0.11    0.00  1.0000
  -9   2   6   95468    4254                                                       95399    0.04    0.00  1.0000
  -8   2   6    8864     983                                                        8891    0.06    0.00  1.0000
  -8   2   6    8372    1086                                                        8398    0.06    0.00  1.0000
  -7   2   6   23153    1420                                                       23148   -0.01    0.00  1.0000
  -7   2   6   23727    1500                                                       23722   -0.01    0.00  1.0000
  -7   2   6   24003    1417                                                       23998   -0.01    0.00  1.0000
  -6   2   6   10372     938                                                       10325    0.09    0.00  1.0000
   6  -2  -6    7706     845                                                        7666    0.09    0.00  1.0000
  -6   2   6    8770     923                                                        8727    0.09    0.00  1.0000
   5  -2  -6  129593    4676                                                      129695    0.06    0.00  1.0000
  -5   2   6  124791    4535                                                      124891    0.06    0.00  1.0000
  -5   2   6  125431    4567                                                      125531    0.06    0.00  1.0000
  -4   2   6    5899     733                                                        5895   -0.01    0.00  1.0000
  -4   2   6    6002     671                                                        5998   -0.01    0.00  1.0000
   4  -2  -6    6063     612                                                        6059   -0.01    0.00  1.0000
  -3   2   6   15284    1009                                                       15246    0.06    0.00  1.0000
   3  -2  -6   15646     885                                                       15608    0.06    0.00  1.0000
  -3   2   6   14831     968                                                       14794    0.06    0.00  1.0000
  -2   2   6   13233     927                                                       13284   -0.09    0.00  1.0000
   2  -2  -6   13429     771                                                       13480   -0.09    0.00  1.0000
  -2   2   6   13621     906                                                       13673   -0.09    0.00  1.0000
   1  -2  -6   14176     914                                                       14189   -0.02    0.00  1.0000
   1  -2  -6   14869     842                                                       14883   -0.02    0.00  1.0000
  -1   2   6   11997     886                                                       12009   -0.02    0.00  1.0000
   0  -2  -6      56     198                                                          52    0.10    0.00  1.0000
   0  -2  -6     314     265                                                         305    0.10    0.00  1.0000
   0   2   6     230     316                                                         222    0.10    0.00  1.0000
  -1  -2  -6   81537    2831                                                       81596    0.04    0.00  1.0000
   1   2   6   76107    3094                                                       76164    0.04    0.00  1.0000
  -1  -2  -6   81218    2957                                                       81277    0.04    0.00  1.0000
   2   2   6    2939     578                                                        2935   -0.01    0.00  1.0000
  -2  -2  -6    2363     337                                                        2360   -0.01    0.00  1.0000
  -2  -2  -6    3104     492                                                        3100   -0.01    0.00  1.0000
  -3  -2  -6    3260     460                                                        3268    0.03    0.00  1.0000
  -3  -2  -6    3827     532                                                        3835    0.03    0.00  1.0000
   3   2   6    3000     630                                                        3008    0.03    0.00  1.0000
   4   2   6    4046     694                                                        4021   -0.08    0.00  1.0000
  -4  -2  -6    4301     574                                                        4275   -0.08    0.00  1.0000
  -4  -2  -6    4224     604                                                        4199   -0.08    0.00  1.0000
  -5  -2  -6   71926    3063                                                       71874    0.04    0.00  1.0000
   5   2   6   72271    3158                                                       72219    0.04    0.00  1.0000
  -5  -2  -6   72914    2782                                                       72862    0.04    0.00  1.0000
   6   2   6   50116    2545                                                       49893   -0.20    0.00  1.0000
  -6  -2  -6   50402    2478                                                       50178   -0.20    0.00  1.0000
   7   2   6   70118    3340                                                       70126    0.01    0.00  1.0000
  -7  -2  -6   74563    3380                                                       74572    0.01    0.00  1.0000
  -8  -2  -6    6813    1090                                                        6894   -0.19    0.00  1.0000
   8   2   6    8439    1161                                                        8529   -0.19    0.00  1.0000
  -9  -2  -6   43697    2607                                                       43628   -0.07    0.00  1.0000
   9   2   6   43022    2518                                                       42953   -0.07    0.00  1.0000
 -10  -2  -6     204     575                                                         203   -0.02    0.00  1.0000
  10   2   6     551     531                                                         549   -0.02    0.00  1.0000
  11  -2  -7    2594     821                                                        2608    0.05    0.00  1.0000
  10  -2  -7   24314    1746                                                       24290    0.03    0.00  1.0000
   9  -2  -7      51     375                                                          52    0.02    0.00  1.0000
  -9   2   7     998     547                                                        1001    0.02    0.00  1.0000
  -8   2   7   12458    1241                                                       12443   -0.03    0.00  1.0000
   8  -2  -7   13218    1145                                                       13202   -0.03    0.00  1.0000
  -7   2   7    1470     513                                                        1465    0.02    0.00  1.0000
  -7   2   7    1941     554                                                        1936    0.02    0.00  1.0000
   7  -2  -7     857     449                                                         853    0.02    0.00  1.0000
  -6   2   7   31377    1656                                                       31381    0.01    0.00  1.0000
   6  -2  -7   26005    1571                                                       26009    0.01    0.00  1.0000
  -6   2   7   31056    1684                                                       31060    0.01    0.00  1.0000
   5  -2  -7    2487     504                                                        2483    0.02    0.00  1.0000
  -5   2   7    2192     523                                                        2188    0.02    0.00  1.0000
  -5   2   7    2295     497                                                        2291    0.02    0.00  1.0000
  -4   2   7  104575    3948                                                      104467    0.07    0.00  1.0000
   4  -2  -7  107290    3916                                                      107181    0.07    0.00  1.0000
  -4   2   7  103132    3941                                                      103025    0.07    0.00  1.0000
   3  -2  -7    6870     641                                                        6957   -0.21    0.00  1.0000
  -3   2   7    7287     833                                                        7377   -0.21    0.00  1.0000
  -3   2   7    6968     776                                                        7056   -0.21    0.00  1.0000
   2  -2  -7   55752    2110                                                       55836   -0.07    0.00  1.0000
  -2   2   7   50509    2272                                                       50589   -0.07    0.00  1.0000
  -2   2   7   48445    2238                                                       48524   -0.07    0.00  1.0000
   1  -2  -7    2290     517                                                        2295    0.02    0.00  1.0000
   1  -2  -7    3870     507                                                        3876    0.02    0.00  1.0000
  -1   2   7    3170     591                                                        3176    0.02    0.00  1.0000
   0   2   7  285144    9507                                                      285067   -0.03    0.00  1.0000
   0  -2  -7  295905    9158                                                      295827   -0.03    0.00  1.0000
   0  -2  -7  281362    9311                                                      281286   -0.03    0.00  1.0000
  -1  -2  -7    2776     495                                                        2768    0.03    0.00  1.0000
   1   2   7    2673     577                                                        2665    0.03    0.00  1.0000
  -1  -2  -7    2872     343                                                        2864    0.03    0.00  1.0000
  -2  -2  -7    1387     381                                                        1391    0.02    0.00  1.0000
   2   2   7    1667     514                                                        1671    0.02    0.00  1.0000
  -2  -2  -7    1071     299                                                        1074    0.02    0.00  1.0000
   3   2   7    1681     513                                                        1700   -0.09    0.00  1.0000
  -3  -2  -7    1872     404                                                        1892   -0.09    0.00  1.0000
  -3  -2  -7    1906     450                                                        1926   -0.09    0.00  1.0000
  -4  -2  -7   17899    1155                                                       17897    0.00    0.00  1.0000
  -4  -2  -7   18100    1102                                                       18098    0.00    0.00  1.0000
   4   2   7   17192    1282                                                       17190    0.00    0.00  1.0000
  -5  -2  -7    6660     801                                                        6712   -0.13    0.00  1.0000
   5   2   7    6258     952                                                        6308   -0.13    0.00  1.0000
  -5  -2  -7    7951     785                                                        8008   -0.13    0.00  1.0000
  -6  -2  -7   17067    1293                                                       17064   -0.01    0.00  1.0000
   6   2   7   11865    1319                                                       11862   -0.01    0.00  1.0000
   7   2   7    1674     611                                                        1713   -0.19    0.00  1.0000
  -7  -2  -7    4208     834                                                        4270   -0.19    0.00  1.0000
   8   2   7   16853    1422                                                       16787   -0.10    0.00  1.0000
  -8  -2  -7   14549    1501                                                       14487   -0.10    0.00  1.0000
   9   2   7     637     540                                                         642    0.04    0.00  1.0000
  10   2   7   22619    1873                                                       22667   -0.06    0.00  1.0000
  10  -2  -8    5339     954                                                        5349    0.03    0.00  1.0000
   9  -2  -8    4799     860                                                        4783   -0.05    0.00  1.0000
  -9   2   8    7986    1065                                                        7965   -0.05    0.00  1.0000
  -8   2   8    1203     498                                                        1198    0.03    0.00  1.0000
   8  -2  -8     395     398                                                         392    0.03    0.00  1.0000
  -7   2   8   13428    1118                                                       13409   -0.03    0.00  1.0000
   7  -2  -8   11160    1006                                                       11143   -0.03    0.00  1.0000
   6  -2  -8    8310     879                                                        8347    0.08    0.00  1.0000
  -6   2   8    8659     962                                                        8696    0.08    0.00  1.0000
  -6   2   8    9263    1089                                                        9302    0.08    0.00  1.0000
  -5   2   8  125752    4723                                                      125652    0.06    0.00  1.0000
   5  -2  -8  123316    4649                                                      123217    0.06    0.00  1.0000
  -5   2   8  126486    4722                                                      126386    0.06    0.00  1.0000
   4  -2  -8    7238     747                                                        7163   -0.18    0.00  1.0000
  -4   2   8    8356     889                                                        8275   -0.18    0.00  1.0000
  -4   2   8    8503     993                                                        8421   -0.18    0.00  1.0000
   3  -2  -8   33908    1616                                                       33843   -0.07    0.00  1.0000
  -3   2   8   32265    1742                                                       32202   -0.07    0.00  1.0000
  -3   2   8   34168    1805                                                       34103   -0.07    0.00  1.0000
  -2   2   8    1389     472                                                        1383   -0.03    0.00  1.0000
   2  -2  -8    1763     445                                                        1756   -0.03    0.00  1.0000
   1  -2  -8  143444    4972                                                      143309   -0.07    0.00  1.0000
  -1   2   8  135717    5091                                                      135585   -0.07    0.00  1.0000
   0  -2  -8    1382     428                                                        1364    0.10    0.00  1.0000
   0   2   8    2621     584                                                        2596    0.10    0.00  1.0000
   1   2   8   11421     983                                                       11407    0.03    0.00  1.0000
  -1  -2  -8   12351     931                                                       12337    0.03    0.00  1.0000
  -2  -2  -8   28694    1541                                                       28733   -0.05    0.00  1.0000
   2   2   8   28570    1692                                                       28609   -0.05    0.00  1.0000
   3   2   8  167747    6251                                                      167756    0.00    0.00  1.0000
  -3  -2  -8  171436    5832                                                      171445    0.00    0.00  1.0000
  -4  -2  -8    4784     693                                                        4776   -0.02    0.00  1.0000
   4   2   8    6606     991                                                        6596   -0.02    0.00  1.0000
  -5  -2  -8    4717     713                                                        4716    0.00    0.00  1.0000
   5   2   8    2682     756                                                        2681    0.00    0.00  1.0000
   6   2   8    6089    1018                                                        6135   -0.12    0.00  1.0000
   7   2   8   15178    1549                                                       15116   -0.10    0.00  1.0000
   8   2   8    1699     617                                                        1677    0.11    0.00  1.0000
   9   2   8   29535    2136                                                       29597   -0.07    0.00  1.0000
  -9   2   9    1538     604                                                        1553    0.08    0.00  1.0000
  -8   2   9    8044    1101                                                        8032   -0.03    0.00  1.0000
  -7   2   9   10030    1228                                                       10086    0.11    0.00  1.0000
  -6   2   9   21249    1505                                                       21208    0.06    0.00  1.0000
  -5   2   9     824     453                                                         836   -0.10    0.00  1.0000
  -5   2   9     663     434                                                         674   -0.10    0.00  1.0000
  -4   2   9    8979    1094                                                        8992   -0.03    0.00  1.0000
  -4   2   9    8491    1022                                                        8504   -0.03    0.00  1.0000
  -3   2   9    3282     703                                                        3261   -0.07    0.00  1.0000
  -3   2   9    4290     764                                                        4267   -0.07    0.00  1.0000
  -2   2   9   76502    3320                                                       76407   -0.07    0.00  1.0000
   2  -2  -9   82131    3323                                                       82033   -0.07    0.00  1.0000
   1  -2  -9      20     317                                                          18    0.11    0.00  1.0000
  -1   2   9     730     432                                                         715    0.11    0.00  1.0000
   0  -2  -9   44138    2139                                                       44098    0.04    0.00  1.0000
   0   2   9   45958    2261                                                       45917    0.04    0.00  1.0000
  -1  -2  -9    1001     370                                                        1005    0.02    0.00  1.0000
   1   2   9    1176     539                                                        1180    0.02    0.00  1.0000
  -2  -2  -9   28214    1584                                                       28199    0.02    0.00  1.0000
   2   2   9   28878    1801                                                       28863    0.02    0.00  1.0000
  -3  -2  -9    7995     848                                                        8023    0.06    0.00  1.0000
   3   2   9    5778    1034                                                        5802    0.06    0.00  1.0000
   4   2   9   73958    3522                                                       73979    0.02    0.00  1.0000
  -4  -2  -9   77205    3162                                                       77226    0.02    0.00  1.0000
   5   2   9    8965    1217                                                        8982   -0.04    0.00  1.0000
   6   2   9    5843    1068                                                        5817   -0.07    0.00  1.0000
   7   2   9    5300     990                                                        5246    0.15    0.00  1.0000
   8   2   9   40631    2570                                                       40685   -0.05    0.00  1.0000
   9   2   9    2657     910                                                        2579    0.30    0.00  1.0000
  -9   2  10   22362    1686                                                       22366    0.00    0.00  1.0000
  -8   2  10     621     571                                                         611    0.08    0.00  1.0000
  -7   2  10   99689    4257                                                       99586    0.06    0.00  1.0000
  -6   2  10     904     448                                                         915   -0.07    0.00  1.0000
  -5   2  10   20985    1571                                                       20997    0.02    0.00  1.0000
  -5   2  10   17749    1446                                                       17760    0.02    0.00  1.0000
  -4   2  10     642     549                                                         648   -0.11    0.00  1.0000
  -4   2  10       0     422                                                        -261   -0.11    0.00  1.0000
   3  -2 -10   52589    2635                                                       52547   -0.04    0.00  1.0000
  -3   2  10   57420    2727                                                       57376   -0.04    0.00  1.0000
   2  -2 -10       0     375                                                        -613    0.05    0.00  1.0000
  -2   2  10    1382     530                                                        1391    0.05    0.00  1.0000
   1  -2 -10   31440    1842                                                       31405    0.04    0.00  1.0000
  -1   2  10   31554    1854                                                       31519    0.04    0.00  1.0000
   0   2  10    8675    1081                                                        8707    0.07    0.00  1.0000
   0  -2 -10    6416     895                                                        6444    0.07    0.00  1.0000
  -1  -2 -10    3433     673                                                        3420    0.04    0.00  1.0000
   1   2  10    3453     792                                                        3440    0.04    0.00  1.0000
   2   2  10   18378    1447                                                       18450    0.10    0.00  1.0000
  -2  -2 -10   15318    1193                                                       15384    0.10    0.00  1.0000
  -3  -2 -10   57394    2718                                                       57437    0.04    0.00  1.0000
   3   2  10   66444    3110                                                       66490    0.04    0.00  1.0000
  -4  -2 -10    2572     632                                                        2573    0.00    0.00  1.0000
   4   2  10    2218     642                                                        2219    0.00    0.00  1.0000
   5   2  10    6880    1149                                                        6869   -0.03    0.00  1.0000
   6   2  10    2064     660                                                        2091    0.12    0.00  1.0000
   7   2  10   43934    2701                                                       43962   -0.03    0.00  1.0000
   8   2  10    1192     797                                                        1242    0.29    0.00  1.0000
  -8   2  11   28501    1962                                                       28445    0.07    0.00  1.0000
  -7   2  11    6724    1095                                                        6768   -0.11    0.00  1.0000
  -6   2  11   17093    1678                                                       17110    0.03    0.00  1.0000
  -4   2  11   42019    2434                                                       42012   -0.01    0.00  1.0000
   4  -2 -11   38246    2214                                                       38239   -0.01    0.00  1.0000
   3  -2 -11       0     330                                                        -304   -0.05    0.00  1.0000
  -3   2  11     389     592                                                         394   -0.05    0.00  1.0000
  -2   2  11   61599    2978                                                       61575    0.02    0.00  1.0000
   2  -2 -11   60243    2929                                                       60219    0.02    0.00  1.0000
  -1   2  11    2802     743                                                        2782    0.07    0.00  1.0000
   1  -2 -11    1415     540                                                        1401    0.07    0.00  1.0000
   0  -2 -11   15090    1320                                                       15061    0.05    0.00  1.0000
   0   2  11    9389    1176                                                        9366    0.05    0.00  1.0000
   1   2  11    5951    1011                                                        5996    0.12    0.00  1.0000
  -1  -2 -11    6092     918                                                        6137    0.12    0.00  1.0000
  -2  -2 -11   66880    3030                                                       66935    0.04    0.00  1.0000
   2   2  11   67984    3259                                                       68039    0.04    0.00  1.0000
  -3  -2 -11    5161     843                                                        5171   -0.03    0.00  1.0000
   3   2  11    6544    1016                                                        6556   -0.03    0.00  1.0000
   4   2  11    1841     591                                                        1843   -0.01    0.00  1.0000
   5   2  11     600     570                                                         605    0.04    0.00  1.0000
   6   2  11    6585    1162                                                        6590   -0.01    0.00  1.0000
   7   2  11    1836     822                                                        1881    0.21    0.00  1.0000
   6  -2 -12      81     510                                                          77   -0.08    0.00  1.0000
   5  -2 -12   10070    1241                                                       10072    0.00    0.00  1.0000
   4  -2 -12    1788     635                                                        1812   -0.11    0.00  1.0000
  -3   2  12   39471    2340                                                       39482   -0.01    0.00  1.0000
   3  -2 -12   39247    2317                                                       39258   -0.01    0.00  1.0000
   2  -2 -12       0     337                                                         -17    0.05    0.00  1.0000
  -2   2  12     788     603                                                         795    0.05    0.00  1.0000
  -1   2  12    7192    1112                                                        7200    0.02    0.00  1.0000
   1  -2 -12    4568     896                                                        4574    0.02    0.00  1.0000
   0   2  12     204     435                                                         212    0.13    0.00  1.0000
   0  -2 -12       0     312                                                        -156    0.13    0.00  1.0000
   1   2  12   31276    1985                                                       31302    0.03    0.00  1.0000
  -1  -2 -12   29832    1842                                                       29857    0.03    0.00  1.0000
   2   2  12   16654    1624                                                       16701   -0.07    0.00  1.0000
  -2  -2 -12   14941    1382                                                       14985   -0.07    0.00  1.0000
   3   2  12    2912     801                                                        2917   -0.02    0.00  1.0000
  -3  -2 -12    2424     572                                                        2428   -0.02    0.00  1.0000
   4   2  12    2187     737                                                        2194   -0.03    0.00  1.0000
   5   2  12   59061    3356                                                       59079   -0.01    0.00  1.0000
   6   2  12    4771    1166                                                        4731    0.11    0.00  1.0000
   6  -2 -13    2604     812                                                        2603    0.00    0.00  1.0000
   5  -2 -13     655     509                                                         642   -0.10    0.00  1.0000
   4  -2 -13   19266    1754                                                       19287   -0.03    0.00  1.0000
   3  -2 -13    4294     863                                                        4290    0.01    0.00  1.0000
  -3   2  13    4232     885                                                        4228    0.01    0.00  1.0000
  -2   2  13     808     529                                                         812   -0.03    0.00  1.0000
   2  -2 -13     818     503                                                         822   -0.03    0.00  1.0000
   1  -2 -13     638     411                                                         657    0.16    0.00  1.0000
  -1   2  13     173     460                                                         183    0.16    0.00  1.0000
   0  -2 -13   17254    1405                                                       17260    0.01    0.00  1.0000
   0   2  13   18471    1490                                                       18477    0.01    0.00  1.0000
   1   2  13    9891    1289                                                        9931   -0.08    0.00  1.0000
  -1  -2 -13    8742    1139                                                        8780   -0.08    0.00  1.0000
  -2  -2 -13   20286    1526                                                       20313   -0.04    0.00  1.0000
   2   2  13   22925    1793                                                       22953   -0.04    0.00  1.0000
   3   2  13    1794     643                                                        1783   -0.05    0.00  1.0000
  -3  -2 -13     520     345                                                         514   -0.05    0.00  1.0000
   4   2  13   22143    2181                                                       22160   -0.02    0.00  1.0000
   4  -2 -14    3895     853                                                        3888   -0.02    0.00  1.0000
   3  -2 -14    1241     591                                                        1232   -0.06    0.00  1.0000
  -2   2  14    7861    1189                                                        7950    0.20    0.00  1.0000
   2  -2 -14    7782    1207                                                        7870    0.20    0.00  1.0000
  -1   2  14   20580    1665                                                       20578    0.00    0.00  1.0000
   1  -2 -14   23853    1748                                                       23851    0.00    0.00  1.0000
   0   2  14    2903     763                                                        2913   -0.04    0.00  1.0000
   0  -2 -14    1088     565                                                        1094   -0.04    0.00  1.0000
   1   2  14   17583    1546                                                       17611   -0.04    0.00  1.0000
  -1  -2 -14   14256    1466                                                       14281   -0.04    0.00  1.0000
   2   2  14    3574    1021                                                        3566   -0.02    0.00  1.0000
  -2  -2 -14    3837     685                                                        3829   -0.02    0.00  1.0000
   2  -3  14   34064    2252                                                       34005    0.06    0.00  1.0000
  -1   3 -14   11317    1257                                                       11310    0.01    0.00  1.0000
   1  -3  14   10645    1436                                                       10639    0.01    0.00  1.0000
   0  -3  14    4490     886                                                        4450   -0.12    0.00  1.0000
   0   3 -14    4685     908                                                        4644   -0.12    0.00  1.0000
   1   3 -14    7069    1074                                                        7076   -0.02    0.00  1.0000
   2   3 -14    6778    1126                                                        6783    0.01    0.00  1.0000
   3   3 -14    3320     840                                                        3311   -0.03    0.00  1.0000
   4   3 -14   10097    1379                                                       10005    0.18    0.00  1.0000
   4  -3  13    2027     921                                                        2018   -0.04    0.00  1.0000
   3  -3  13   20282    1687                                                       20247    0.05    0.00  1.0000
   2  -3  13   14402    1511                                                       14371    0.05    0.00  1.0000
  -2   3 -13   14369    1337                                                       14338    0.05    0.00  1.0000
  -1   3 -13    3438     736                                                        3476   -0.13    0.00  1.0000
   1  -3  13    5248     947                                                        5295   -0.13    0.00  1.0000
   0  -3  13    1789     595                                                        1781    0.04    0.00  1.0000
   0   3 -13     821     456                                                         816    0.04    0.00  1.0000
   1   3 -13   25310    1757                                                       25279   -0.04    0.00  1.0000
  -1  -3  13   23503    1689                                                       23473   -0.04    0.00  1.0000
   2   3 -13    6546    1047                                                        6540   -0.01    0.00  1.0000
   3   3 -13   37442    2277                                                       37257    0.19    0.00  1.0000
   4   3 -13    3138     800                                                        3120    0.06    0.00  1.0000
  -5  -3  13   14881    1726                                                       14864    0.03    0.00  1.0000
  -6  -3  13   23704    1978                                                       23689    0.02    0.00  1.0000
   6  -3  12    2836     970                                                        2801   -0.13    0.00  1.0000
   5  -3  12    1797     791                                                        1786   -0.05    0.00  1.0000
   4  -3  12   59347    3191                                                       59316    0.03    0.00  1.0000
   3  -3  12   11285    1431                                                       11250    0.06    0.00  1.0000
  -2   3 -12   13449    1267                                                       13367   -0.14    0.00  1.0000
   2  -3  12   17213    1442                                                       17120   -0.14    0.00  1.0000
   1  -3  12     304     488                                                         309    0.05    0.00  1.0000
  -1   3 -12     525     355                                                         531    0.05    0.00  1.0000
   0   3 -12   23890    1605                                                       23832   -0.07    0.00  1.0000
   0  -3  12   22544    1607                                                       22487   -0.07    0.00  1.0000
  -1  -3  12    6882    1033                                                        6882    0.00    0.00  1.0000
   1   3 -12    5216     930                                                        5216    0.00    0.00  1.0000
   2   3 -12   65215    3094                                                       65033    0.14    0.00  1.0000
  -2  -3  12   61074    3013                                                       60898    0.14    0.00  1.0000
  -4  -3  12    2207     674                                                        2192    0.06    0.00  1.0000
  -5  -3  12    4597     904                                                        4582    0.04    0.00  1.0000
  -6  -3  12    9728    1287                                                        9734    0.01    0.00  1.0000
  -7  -3  12    8261    1211                                                        8287    0.06    0.00  1.0000
   7  -3  11    1929     897                                                        1963   -0.16    0.00  1.0000
   6  -3  11    2142     717                                                        2118   -0.10    0.00  1.0000
   5  -3  11    9591    1336                                                        9572    0.04    0.00  1.0000
   4  -3  11   14275    1587                                                       14247    0.05    0.00  1.0000
   3  -3  11   39055    2300                                                       38935   -0.12    0.00  1.0000
  -3   3 -11   35662    1991                                                       35547   -0.12    0.00  1.0000
   2  -3  11    1288     625                                                        1283    0.03    0.00  1.0000
  -2   3 -11       0     369                                                        -128    0.03    0.00  1.0000
  -1   3 -11   13783    1185                                                       13742   -0.07    0.00  1.0000
   1  -3  11   15429    1436                                                       15385   -0.07    0.00  1.0000
   0  -3  11   24025    1639                                                       24022    0.00    0.00  1.0000
   0   3 -11   23542    1584                                                       23539    0.00    0.00  1.0000
  -1  -3  11   46870    2486                                                       46788    0.08    0.00  1.0000
   1   3 -11   52017    2561                                                       51931    0.08    0.00  1.0000
  -2  -3  11    1211     642                                                        1216   -0.03    0.00  1.0000
  -3  -3  11     368     391                                                         375    0.07    0.00  1.0000
  -4  -3  11    5366     907                                                        5359    0.02    0.00  1.0000
  -5  -3  11   60018    3028                                                       60005   -0.01    0.00  1.0000
  -6  -3  11   31308    2044                                                       31353    0.05    0.00  1.0000
  -7  -3  11    2546     639                                                        2566   -0.08    0.00  1.0000
  -8  -3  11    2578     594                                                        2580    0.01    0.00  1.0000
   8  -3  10    2233     896                                                        2263   -0.13    0.00  1.0000
   7  -3  10     611     668                                                         631   -0.16    0.00  1.0000
   6  -3  10   30881    2130                                                       30787    0.11    0.00  1.0000
   5  -3  10   13230    1480                                                       13219    0.02    0.00  1.0000
   4  -3  10   14057    1491                                                       14026   -0.05    0.00  1.0000
   3  -3  10    9976    1295                                                        9975    0.00    0.00  1.0000
  -3   3 -10   10906    1049                                                       10904    0.00    0.00  1.0000
  -2   3 -10   14259    1082                                                       14244   -0.03    0.00  1.0000
   2  -3  10   13483    1359                                                       13468   -0.03    0.00  1.0000
   1  -3  10    4664     836                                                        4658   -0.02    0.00  1.0000
  -1   3 -10    4968     776                                                        4962   -0.02    0.00  1.0000
   0   3 -10   56099    2556                                                       56063    0.03    0.00  1.0000
   0  -3  10   51021    2528                                                       50986    0.03    0.00  1.0000
   1   3 -10   12929    1246                                                       12976   -0.08    0.00  1.0000
  -1  -3  10   14334    1136                                                       14384   -0.08    0.00  1.0000
  -2  -3  10   52006    2604                                                       52085    0.07    0.00  1.0000
  -2  -3  10   54535    2573                                                       54615    0.07    0.00  1.0000
  -3  -3  10   24769    1618                                                       24802   -0.04    0.00  1.0000
  -3  -3  10   28378    1757                                                       28413   -0.04    0.00  1.0000
  -4  -3  10   51968    2623                                                       52003    0.03    0.00  1.0000
  -5  -3  10   14003    1425                                                       14033    0.05    0.00  1.0000
  -6  -3  10    1888     521                                                        1903   -0.12    0.00  1.0000
  -7  -3  10    2112     667                                                        2103   -0.04    0.00  1.0000
  -8  -3  10   21972    1681                                                       22054   -0.11    0.00  1.0000
  -9  -3  10   14839    1602                                                       14896   -0.09    0.00  1.0000
   8  -3   9    1987     715                                                        1945   -0.19    0.00  1.0000
   7  -3   9   31175    2134                                                       31002    0.19    0.00  1.0000
   6  -3   9    7249    1151                                                        7244    0.01    0.00  1.0000
   5  -3   9   60864    3091                                                       60913    0.04    0.00  1.0000
   4  -3   9   13293    1392                                                       13289   -0.01    0.00  1.0000
  -3   3  -9     276     355                                                         274    0.02    0.00  1.0000
   3  -3   9     718     581                                                         715    0.02    0.00  1.0000
   2  -3   9    3059     699                                                        3054   -0.02    0.00  1.0000
  -2   3  -9    2216     531                                                        2211   -0.02    0.00  1.0000
  -1   3  -9   44848    2120                                                       44830    0.02    0.00  1.0000
   1  -3   9   48176    2295                                                       48158    0.02    0.00  1.0000
   0  -3   9   29632    1727                                                       29711   -0.09    0.00  1.0000
   0   3  -9   33782    1748                                                       33866   -0.09    0.00  1.0000
   1   3  -9      48     432                                                          47    0.04    0.00  1.0000
  -1  -3   9     640     390                                                         635    0.04    0.00  1.0000
  -1  -3   9       0     332                                                        -478    0.04    0.00  1.0000
  -2  -3   9   13191    1107                                                       13245   -0.09    0.00  1.0000
   2   3  -9   16116    1307                                                       16176   -0.09    0.00  1.0000
  -2  -3   9   15979    1147                                                       16038   -0.09    0.00  1.0000
   3   3  -9    6560     848                                                        6605    0.11    0.00  1.0000
  -3  -3   9    5150     848                                                        5190    0.11    0.00  1.0000
  -3  -3   9    6954     843                                                        7000    0.11    0.00  1.0000
   4   3  -9   31871    1757                                                       31935    0.07    0.00  1.0000
  -4  -3   9   29588    1809                                                       29650    0.07    0.00  1.0000
  -4  -3   9   29231    1677                                                       29292    0.07    0.00  1.0000
  -5  -3   9   14360    1221                                                       14420   -0.10    0.00  1.0000
   5   3  -9   15715    1183                                                       15778   -0.10    0.00  1.0000
   6   3  -9     483     377                                                         487   -0.03    0.00  1.0000
  -6  -3   9     447     419                                                         451   -0.03    0.00  1.0000
  -7  -3   9    8556    1124                                                        8589   -0.07    0.00  1.0000
   7   3  -9    7594     996                                                        7625   -0.07    0.00  1.0000
   8   3  -9   33792    2085                                                       33877   -0.09    0.00  1.0000
  -8  -3   9   36970    2172                                                       37059   -0.09    0.00  1.0000
   9   3  -9   86020    3946                                                       86031    0.01    0.00  1.0000
  -9  -3   9   84339    3878                                                       84349    0.01    0.00  1.0000
  10   3  -9    2652     808                                                        2652    0.00    0.00  1.0000
 -10  -3   9    5175     901                                                        5175    0.00    0.00  1.0000
   9  -3   8     804     676                                                         805   -0.16    0.00  1.0000
   8  -3   8     824     568                                                         853    0.24    0.00  1.0000
  -8   3  -8    1238     607                                                        1274    0.24    0.00  1.0000
  -7   3  -8     438     514                                                         435    0.03    0.00  1.0000
   7  -3   8     719     524                                                         715    0.03    0.00  1.0000
  -6   3  -8   26970    1766                                                       27063    0.11    0.00  1.0000
   6  -3   8   23354    1740                                                       23441    0.11    0.00  1.0000
   5  -3   8   14178    1460                                                       14197    0.03    0.00  1.0000
  -5   3  -8   17164    1281                                                       17185    0.03    0.00  1.0000
  -4   3  -8    2535     573                                                        2543    0.03    0.00  1.0000
   4  -3   8    2394     680                                                        2402    0.03    0.00  1.0000
  -4   3  -8    2229     463                                                        2236    0.03    0.00  1.0000
  -3   3  -8    9047     855                                                        9046    0.00    0.00  1.0000
   3  -3   8    8086    1035                                                        8085    0.00    0.00  1.0000
  -3   3  -8    6688     759                                                        6687    0.00    0.00  1.0000
  -2   3  -8  116385    4199                                                      116376    0.01    0.00  1.0000
   2  -3   8  118915    4544                                                      118906    0.01    0.00  1.0000
  -2   3  -8  118543    4369                                                      118534    0.01    0.00  1.0000
  -1   3  -8   11537     841                                                       11562   -0.05    0.00  1.0000
  -1   3  -8   10211     851                                                       10234   -0.05    0.00  1.0000
   1  -3   8   10941     985                                                       10965   -0.05    0.00  1.0000
   0   3  -8   28724    1478                                                       28715   -0.01    0.00  1.0000
   0  -3   8   25806    1500                                                       25797   -0.01    0.00  1.0000
   1   3  -8    1614     552                                                        1634   -0.10    0.00  1.0000
  -1  -3   8    1858     512                                                        1880   -0.10    0.00  1.0000
  -1  -3   8    1622     506                                                        1642   -0.10    0.00  1.0000
  -2  -3   8   50376    2356                                                       50555    0.16    0.00  1.0000
   2   3  -8   54151    2409                                                       54337    0.16    0.00  1.0000
  -2  -3   8   53230    2352                                                       53414    0.16    0.00  1.0000
  -3  -3   8   53282    2469                                                       53400    0.10    0.00  1.0000
  -3  -3   8   55593    2425                                                       55713    0.10    0.00  1.0000
   3   3  -8   55092    2438                                                       55212    0.10    0.00  1.0000
  -4  -3   8   44588    2046                                                       44646   -0.06    0.00  1.0000
   4   3  -8   41649    2063                                                       41705   -0.06    0.00  1.0000
  -4  -3   8   42961    2163                                                       43018   -0.06    0.00  1.0000
  -5  -3   8    3553     730                                                        3545    0.03    0.00  1.0000
   5   3  -8    3735     657                                                        3727    0.03    0.00  1.0000
   6   3  -8   15880    1198                                                       15930   -0.08    0.00  1.0000
  -6  -3   8   18752    1393                                                       18806   -0.08    0.00  1.0000
   7   3  -8    1839     601                                                        1854   -0.07    0.00  1.0000
  -7  -3   8    2419     656                                                        2436   -0.07    0.00  1.0000
  -8  -3   8    1518     533                                                        1522    0.03    0.00  1.0000
   8   3  -8    2781     681                                                        2787    0.03    0.00  1.0000
  -9  -3   8   16230    1314                                                       16257    0.04    0.00  1.0000
   9   3  -8   13989    1272                                                       14014    0.04    0.00  1.0000
 -10  -3   8    2321     645                                                        2321    0.00    0.00  1.0000
  10   3  -8    1168     560                                                        1168    0.00    0.00  1.0000
 -10   3  -7     965     683                                                         978   -0.09    0.00  1.0000
  10  -3   7    1127     707                                                        1141   -0.09    0.00  1.0000
  -9   3  -7    3729     953                                                        3667    0.20    0.00  1.0000
   9  -3   7    4300     927                                                        4233    0.20    0.00  1.0000
   8  -3   7    9300    1245                                                        9274    0.05    0.00  1.0000
  -8   3  -7   10312    1276                                                       10284    0.05    0.00  1.0000
   7  -3   7  103017    4433                                                      103234    0.13    0.00  1.0000
  -7   3  -7  102772    4493                                                      102989    0.13    0.00  1.0000
   6  -3   7   14410    1439                                                       14463    0.09    0.00  1.0000
  -6   3  -7   17681    1335                                                       17740    0.09    0.00  1.0000
  -5   3  -7    2800     644                                                        2797   -0.01    0.00  1.0000
   5  -3   7    3040     731                                                        3036   -0.01    0.00  1.0000
   4  -3   7    2220     590                                                        2226    0.02    0.00  1.0000
  -4   3  -7    3038     517                                                        3045    0.02    0.00  1.0000
  -4   3  -7    2326     519                                                        2332    0.02    0.00  1.0000
  -3   3  -7   18995    1193                                                       19022   -0.04    0.00  1.0000
  -3   3  -7   21880    1153                                                       21909   -0.04    0.00  1.0000
   3  -3   7   17718    1276                                                       17744   -0.04    0.00  1.0000
   2  -3   7    8939     958                                                        8932    0.01    0.00  1.0000
  -2   3  -7    8836     719                                                        8829    0.01    0.00  1.0000
  -2   3  -7    9290     762                                                        9283    0.01    0.00  1.0000
  -1   3  -7  102928    3645                                                      102784   -0.09    0.00  1.0000
  -1   3  -7  100135    3752                                                       99993   -0.09    0.00  1.0000
   1  -3   7  103023    3870                                                      102879   -0.09    0.00  1.0000
   0  -3   7    7647     807                                                        7619   -0.06    0.00  1.0000
   0   3  -7    6090     677                                                        6065   -0.06    0.00  1.0000
   0  -3   7    7266     793                                                        7239   -0.06    0.00  1.0000
  -1  -3   7    9154     815                                                        9203    0.10    0.00  1.0000
   1   3  -7   11605     998                                                       11660    0.10    0.00  1.0000
  -1  -3   7    9837     802                                                        9888    0.10    0.00  1.0000
   2   3  -7   61418    2581                                                       61539    0.10    0.00  1.0000
  -2  -3   7   62265    2582                                                       62387    0.10    0.00  1.0000
  -2  -3   7   62501    2540                                                       62623    0.10    0.00  1.0000
  -3  -3   7   78016    3050                                                       78041   -0.02    0.00  1.0000
  -3  -3   7   80568    3183                                                       80594   -0.02    0.00  1.0000
   3   3  -7   80572    3161                                                       80598   -0.02    0.00  1.0000
  -4  -3   7    1186     353                                                        1171    0.09    0.00  1.0000
  -4  -3   7    1074     309                                                        1060    0.09    0.00  1.0000
   4   3  -7     574     324                                                         563    0.09    0.00  1.0000
  -5  -3   7   50395    2398                                                       50549   -0.14    0.00  1.0000
   5   3  -7   55833    2467                                                       55995   -0.14    0.00  1.0000
   6   3  -7    2745     587                                                        2759   -0.05    0.00  1.0000
  -6  -3   7    4082     726                                                        4099   -0.05    0.00  1.0000
   7   3  -7   78596    3434                                                       78591    0.00    0.00  1.0000
  -7  -3   7   77806    3339                                                       77801    0.00    0.00  1.0000
   8   3  -7   29569    1894                                                       29618    0.06    0.00  1.0000
  -8  -3   7   30848    1826                                                       30898    0.06    0.00  1.0000
   9   3  -7    1932     633                                                        1942   -0.05    0.00  1.0000
  -9  -3   7    2979     693                                                        2991   -0.05    0.00  1.0000
 -10  -3   7    3819     741                                                        3825    0.02    0.00  1.0000
  10   3  -7    2000     563                                                        2004    0.02    0.00  1.0000
  11   3  -7   32252    2255                                                       32182    0.08    0.00  1.0000
  10  -3   6    7738    1237                                                        7781    0.10    0.00  1.0000
 -10   3  -6    9449    1419                                                        9497    0.10    0.00  1.0000
  -9   3  -6    7293    1123                                                        7266    0.06    0.00  1.0000
   9  -3   6    5615    1004                                                        5592    0.06    0.00  1.0000
  -8   3  -6   62164    3270                                                       62296    0.11    0.00  1.0000
   8  -3   6   66832    3234                                                       66969    0.11    0.00  1.0000
  -7   3  -6    9942    1217                                                       10002    0.12    0.00  1.0000
   7  -3   6   12047    1304                                                       12113    0.12    0.00  1.0000
   6  -3   6    3913     796                                                        3938   -0.08    0.00  1.0000
  -6   3  -6    4857     816                                                        4885   -0.08    0.00  1.0000
   5  -3   6    2833     629                                                        2822    0.04    0.00  1.0000
  -5   3  -6    2933     602                                                        2922    0.04    0.00  1.0000
   4  -3   6  110216    4304                                                      110425   -0.12    0.00  1.0000
  -4   3  -6  112934    4306                                                      113146   -0.12    0.00  1.0000
   3  -3   6   34898    1822                                                       34863    0.04    0.00  1.0000
  -3   3  -6   38287    1759                                                       38250    0.04    0.00  1.0000
  -3   3  -6   35870    1566                                                       35834    0.04    0.00  1.0000
   2  -3   6   33820    1747                                                       33668   -0.16    0.00  1.0000
  -2   3  -6   38373    1686                                                       38211   -0.16    0.00  1.0000
  -2   3  -6   37934    1582                                                       37773   -0.16    0.00  1.0000
  -1   3  -6    2050     385                                                        2045   -0.02    0.00  1.0000
  -1   3  -6    2105     395                                                        2100   -0.02    0.00  1.0000
   1  -3   6    2223     465                                                        2218   -0.02    0.00  1.0000
   0  -3   6   27523    1343                                                       27485   -0.05    0.00  1.0000
   0   3  -6   25654    1355                                                       25617   -0.05    0.00  1.0000
   0  -3   6   27856    1385                                                       27817   -0.05    0.00  1.0000
   1   3  -6   79680    3093                                                       79705    0.02    0.00  1.0000
  -1  -3   6   80684    2984                                                       80710    0.02    0.00  1.0000
  -1  -3   6   77068    2956                                                       77093    0.02    0.00  1.0000
  -2  -3   6   71789    2727                                                       71781    0.01    0.00  1.0000
  -2  -3   6   68911    2758                                                       68903    0.01    0.00  1.0000
   2   3  -6   74717    2822                                                       74709    0.01    0.00  1.0000
   3   3  -6     602     278                                                         594    0.09    0.00  1.0000
  -3  -3   6     125     212                                                         121    0.09    0.00  1.0000
  -3  -3   6     816     334                                                         806    0.09    0.00  1.0000
  -4  -3   6   66194    2668                                                       65979   -0.17    0.00  1.0000
   4   3  -6   64403    2686                                                       64191   -0.17    0.00  1.0000
   5   3  -6    1185     419                                                        1195   -0.06    0.00  1.0000
  -5  -3   6    1501     458                                                        1512   -0.06    0.00  1.0000
  -5  -3   6    2001     388                                                        2014   -0.06    0.00  1.0000
   6   3  -6   80241    3419                                                       80150   -0.06    0.00  1.0000
  -6  -3   6   85560    3335                                                       85466   -0.06    0.00  1.0000
  -7  -3   6   17071    1236                                                       17077    0.01    0.00  1.0000
   7   3  -6   18561    1309                                                       18567    0.01    0.00  1.0000
   8   3  -6   21210    1540                                                       21252   -0.06    0.00  1.0000
  -8  -3   6   22130    1489                                                       22172   -0.06    0.00  1.0000
  -9  -3   6    3855     737                                                        3851   -0.01    0.00  1.0000
   9   3  -6    1818     636                                                        1815   -0.01    0.00  1.0000
  10   3  -6   31862    2137                                                       31790    0.08    0.00  1.0000
  11   3  -6   16282    1708                                                       16311   -0.04    0.00  1.0000
 -11   3  -5    2679     909                                                        2685   -0.02    0.00  1.0000
  11  -3   5    1708     652                                                        1713   -0.02    0.00  1.0000
 -10   3  -5      74     560                                                          72    0.04    0.00  1.0000
  10  -3   5    2997     748                                                        2985    0.04    0.00  1.0000
   9  -3   5    7328    1110                                                        7350    0.05    0.00  1.0000
  -9   3  -5   10382    1313                                                       10408    0.05    0.00  1.0000
   8  -3   5   20044    1502                                                       20115    0.10    0.00  1.0000
  -8   3  -5   20203    1612                                                       20274    0.10    0.00  1.0000
   7  -3   5   46574    2459                                                       46706   -0.12    0.00  1.0000
  -7   3  -5   49758    2587                                                       49895   -0.12    0.00  1.0000
   6  -3   5     769     476                                                         764    0.03    0.00  1.0000
  -6   3  -5     639     418                                                         635    0.03    0.00  1.0000
  -5   3  -5   72644    3092                                                       72947   -0.22    0.00  1.0000
  -5   3  -5   72164    2523                                                       72466   -0.22    0.00  1.0000
   5  -3   5   67731    3024                                                       68024   -0.22    0.00  1.0000
  -4   3  -5   24762    1454                                                       24764    0.00    0.00  1.0000
  -4   3  -5   29222    1210                                                       29224    0.00    0.00  1.0000
   4  -3   5   27078    1521                                                       27080    0.00    0.00  1.0000
  -3   3  -5  223791    7627                                                      223328   -0.19    0.00  1.0000
   3  -3   5  225987    7547                                                      225522   -0.19    0.00  1.0000
   2  -3   5     233     327                                                         234   -0.01    0.00  1.0000
  -2   3  -5     340     236                                                         341   -0.01    0.00  1.0000
  -2   3  -5     459     196                                                         460   -0.01    0.00  1.0000
  -1   3  -5    1854     353                                                        1896   -0.19    0.00  1.0000
  -1   3  -5    2181     396                                                        2227   -0.19    0.00  1.0000
   1  -3   5    2402     456                                                        2450   -0.19    0.00  1.0000
   0   3  -5   65379    2628                                                       65217   -0.13    0.00  1.0000
   0  -3   5   71188    2571                                                       71019   -0.13    0.00  1.0000
   0  -3   5   66044    2463                                                       65881   -0.13    0.00  1.0000
  -1  -3   5   87962    3090                                                       87885    0.05    0.00  1.0000
   1   3  -5   87799    3219                                                       87722    0.05    0.00  1.0000
  -1  -3   5   82901    3057                                                       82826    0.05    0.00  1.0000
  -2  -3   5   47190    1948                                                       47204   -0.01    0.00  1.0000
   2   3  -5   46530    1954                                                       46544   -0.01    0.00  1.0000
  -2  -3   5   48712    1860                                                       48726   -0.01    0.00  1.0000
   3   3  -5     375     228                                                         380   -0.05    0.00  1.0000
  -3  -3   5     104     257                                                         107   -0.05    0.00  1.0000
  -3  -3   5     365     123                                                         370   -0.05    0.00  1.0000
  -4  -3   5   10270     621                                                       10304   -0.07    0.00  1.0000
  -4  -3   5    8907     775                                                        8939   -0.07    0.00  1.0000
   4   3  -5    9499     763                                                        9532   -0.07    0.00  1.0000
   5   3  -5   35424    1768                                                       35344   -0.08    0.00  1.0000
  -5  -3   5   35913    1568                                                       35833   -0.08    0.00  1.0000
  -5  -3   5   35548    1715                                                       35468   -0.08    0.00  1.0000
   6   3  -5   54211    2610                                                       54121   -0.08    0.00  1.0000
   6   3  -5   62150    2327                                                       62054   -0.08    0.00  1.0000
  -6  -3   5   60723    2532                                                       60628   -0.08    0.00  1.0000
  -7  -3   5    2336     507                                                        2335    0.01    0.00  1.0000
   7   3  -5    2235     556                                                        2234    0.01    0.00  1.0000
   8   3  -5    3382     746                                                        3396   -0.05    0.00  1.0000
  -8  -3   5    4442     711                                                        4458   -0.05    0.00  1.0000
  -9  -3   5    3086     648                                                        3058    0.11    0.00  1.0000
   9   3  -5    1911     608                                                        1889    0.11    0.00  1.0000
  10   3  -5    9131    1225                                                        9163   -0.07    0.00  1.0000
  11   3  -5  105768    4890                                                      105973    0.13    0.00  1.0000
 -11   3  -4       0     546                                                         -39    0.01    0.00  1.0000
  11  -3   4    1072     643                                                        1074    0.01    0.00  1.0000
 -10   3  -4   18043    1670                                                       18044    0.00    0.00  1.0000
  10  -3   4   20204    1579                                                       20205    0.00    0.00  1.0000
   9  -3   4   51328    2706                                                       51366    0.03    0.00  1.0000
  -9   3  -4   52419    2921                                                       52457    0.03    0.00  1.0000
   8  -3   4   35705    2085                                                       35805   -0.11    0.00  1.0000
  -8   3  -4   34872    2179                                                       34971   -0.11    0.00  1.0000
   7  -3   4    1116     498                                                        1117    0.01    0.00  1.0000
  -7   3  -4     205     367                                                         206    0.01    0.00  1.0000
  -6   3  -4    3215     687                                                        3296   -0.28    0.00  1.0000
   6  -3   4    4014     705                                                        4104   -0.28    0.00  1.0000
  -5   3  -4    2962     559                                                        2984   -0.08    0.00  1.0000
  -5   3  -4    3387     275                                                        3411   -0.08    0.00  1.0000
   5  -3   4    2348     547                                                        2368   -0.08    0.00  1.0000
  -4   3  -4   97240    3104                                                       97012   -0.15    0.00  1.0000
   4  -3   4   90943    3559                                                       90723   -0.15    0.00  1.0000
  -4   3  -4   94521    3636                                                       94296   -0.15    0.00  1.0000
   3  -3   4   30685    1509                                                       30653   -0.04    0.00  1.0000
  -3   3  -4   32678    1239                                                       32645   -0.04    0.00  1.0000
  -3   3  -4   30605    1505                                                       30573   -0.04    0.00  1.0000
  -2   3  -4    8123     611                                                        8227   -0.23    0.00  1.0000
  -2   3  -4    8633     507                                                        8741   -0.23    0.00  1.0000
   2  -3   4    7701     663                                                        7803   -0.23    0.00  1.0000
   1  -3   4    7442     503                                                        7328   -0.26    0.00  1.0000
   1  -3   4    8746     604                                                        8623   -0.26    0.00  1.0000
  -1   3  -4    7535     615                                                        7421   -0.26    0.00  1.0000
   0  -3   4  105324    3495                                                      105077    0.15    0.00  1.0000
   0   3  -4  106106    3798                                                      105858    0.15    0.00  1.0000
   0  -3   4  106537    3611                                                      106289    0.15    0.00  1.0000
  -1  -3   4   88373    3074                                                       88623   -0.17    0.00  1.0000
   1   3  -4   89596    3225                                                       89848   -0.17    0.00  1.0000
  -1  -3   4   90521    3075                                                       90774   -0.17    0.00  1.0000
   2   3  -4   11294     718                                                       11429    0.25    0.00  1.0000
  -2  -3   4   11458     707                                                       11594    0.25    0.00  1.0000
  -3  -3   4      84     203                                                          85   -0.02    0.00  1.0000
   3   3  -4     222     203                                                         223   -0.02    0.00  1.0000
  -3  -3   4     422     128                                                         424   -0.02    0.00  1.0000
  -4  -3   4  205422    6512                                                      205378   -0.02    0.00  1.0000
  -4  -3   4  199795    6525                                                      199752   -0.02    0.00  1.0000
   4   3  -4  199708    6897                                                      199665   -0.02    0.00  1.0000
  -5  -3   4   12144     859                                                       12078   -0.12    0.00  1.0000
   5   3  -4   11959     903                                                       11894   -0.12    0.00  1.0000
   6   3  -4   14237     844                                                       14171    0.11    0.00  1.0000
  -6  -3   4   14276    1106                                                       14210    0.11    0.00  1.0000
  -6  -3   4   15941    1017                                                       15871    0.11    0.00  1.0000
  -7  -3   4   31793    1615                                                       31845   -0.06    0.00  1.0000
   7   3  -4   28860    1435                                                       28910   -0.06    0.00  1.0000
  -7  -3   4   26433    1696                                                       26481   -0.06    0.00  1.0000
  -8  -3   4   11498    1033                                                       11406    0.17    0.00  1.0000
  -8  -3   4   10545    1204                                                       10457    0.17    0.00  1.0000
  -9  -3   4   15958    1426                                                       15987   -0.05    0.00  1.0000
  -9  -3   4   18689    1270                                                       18721   -0.05    0.00  1.0000
 -10  -3   4   11123    1351                                                       11198    0.14    0.00  1.0000
 -11  -3   4    5032    1011                                                        5063    0.09    0.00  1.0000
 -12  -3   4    6412    1274                                                        6436   -0.06    0.00  1.0000
  11  -3   3   35503    2286                                                       35466   -0.04    0.00  1.0000
 -11   3  -3   38322    2652                                                       38283   -0.04    0.00  1.0000
 -10   3  -3    8993    1333                                                        8970   -0.05    0.00  1.0000
  10  -3   3   10545    1279                                                       10520   -0.05    0.00  1.0000
  -9   3  -3    5417     996                                                        5432   -0.04    0.00  1.0000
   9  -3   3    4391     832                                                        4405   -0.04    0.00  1.0000
   8  -3   3    4956     894                                                        4962   -0.02    0.00  1.0000
  -8   3  -3    3810     853                                                        3815   -0.02    0.00  1.0000
   7  -3   3   21754    1436                                                       21959   -0.27    0.00  1.0000
  -7   3  -3   21074    1515                                                       21275   -0.27    0.00  1.0000
   6  -3   3    9403     956                                                        9475   -0.15    0.00  1.0000
  -6   3  -3   10333    1030                                                       10409   -0.15    0.00  1.0000
   5  -3   3   78067    3139                                                       78022   -0.03    0.00  1.0000
  -5   3  -3   80774    2627                                                       80728   -0.03    0.00  1.0000
  -5   3  -3   80675    3281                                                       80629   -0.03    0.00  1.0000
  -4   3  -3    5736     644                                                        5712   -0.06    0.00  1.0000
  -4   3  -3    5687     339                                                        5663   -0.06    0.00  1.0000
   4  -3   3    5805     662                                                        5781   -0.06    0.00  1.0000
  -3   3  -3   19550    1054                                                       19629   -0.11    0.00  1.0000
  -3   3  -3   19980     781                                                       20060   -0.11    0.00  1.0000
   3  -3   3   16650     996                                                       16723   -0.11    0.00  1.0000
  -2   3  -3   17713     910                                                       17509   -0.30    0.00  1.0000
  -2   3  -3   16019     698                                                       15825   -0.30    0.00  1.0000
   2  -3   3   18525     924                                                       18316   -0.30    0.00  1.0000
  -1   3  -3  146130    4832                                                      145590    0.28    0.00  1.0000
   1  -3   3  136206    4675                                                      135685    0.28    0.00  1.0000
   1  -3   3  147771    4462                                                      147228    0.28    0.00  1.0000
   0  -3   3   30912    1212                                                       31159   -0.28    0.00  1.0000
   0  -3   3   30096    1179                                                       30340   -0.28    0.00  1.0000
   0   3  -3   29561    1382                                                       29802   -0.28    0.00  1.0000
   1   3  -3  134788    4530                                                      136013    0.66    0.00  1.0000
  -1  -3   3  131169    4271                                                      132377    0.66    0.00  1.0000
  -2  -3   3    3917     275                                                        3955    0.12    0.00  1.0000
  -2  -3   3    4443     387                                                        4484    0.12    0.00  1.0000
   2   3  -3    4677     404                                                        4719    0.12    0.00  1.0000
  -3  -3   3    1727     213                                                        1747    0.10    0.00  1.0000
  -3  -3   3    1132     263                                                        1148    0.10    0.00  1.0000
   3   3  -3    1039     267                                                        1054    0.10    0.00  1.0000
  -4  -3   3   55882    2158                                                       55834   -0.04    0.00  1.0000
  -4  -3   3   55998    2328                                                       55950   -0.04    0.00  1.0000
  -5  -3   3  198332    7075                                                      198001    0.15    0.00  1.0000
  -5  -3   3  207284    6563                                                      206945    0.15    0.00  1.0000
   5   3  -3  202744    6560                                                      202409    0.15    0.00  1.0000
  -6  -3   3     550     307                                                         553   -0.03    0.00  1.0000
  -6  -3   3     502     325                                                         505   -0.03    0.00  1.0000
   6   3  -3     512     254                                                         515   -0.03    0.00  1.0000
   7   3  -3   97680    3543                                                       97330    0.22    0.00  1.0000
  -7  -3   3   94289    3551                                                       93945    0.22    0.00  1.0000
  -7  -3   3   96306    3994                                                       95958    0.22    0.00  1.0000
  -8  -3   3   13845    1240                                                       13825    0.03    0.00  1.0000
  -8  -3   3   14807    1071                                                       14787    0.03    0.00  1.0000
   8   3  -3   11966     941                                                       11948    0.03    0.00  1.0000
  -9  -3   3   66292    3291                                                       66409    0.09    0.00  1.0000
 -10  -3   3       0     384                                                         -27    0.11    0.00  1.0000
 -11  -3   3     479     504                                                         485   -0.06    0.00  1.0000
 -12  -3   3    4279    1169                                                        4314    0.11    0.00  1.0000
  12  -3   2   17242    1730                                                       17193   -0.07    0.00  1.0000
 -12   3  -2   16151    1975                                                       16103   -0.07    0.00  1.0000
 -11   3  -2    6292    1210                                                        6247   -0.11    0.00  1.0000
  11  -3   2    8163    1194                                                        8111   -0.11    0.00  1.0000
  10  -3   2   53256    2743                                                       53222    0.03    0.00  1.0000
 -10   3  -2   50856    2989                                                       50823    0.03    0.00  1.0000
  -9   3  -2   25834    1903                                                       25864   -0.04    0.00  1.0000
   9  -3   2   29132    1820                                                       29164   -0.04    0.00  1.0000
   8  -3   2    1625     565                                                        1586   -0.19    0.00  1.0000
  -8   3  -2     780     521                                                         753   -0.19    0.00  1.0000
  -7   3  -2   17105    1343                                                       17205   -0.15    0.00  1.0000
   7  -3   2   16991    1201                                                       17091   -0.15    0.00  1.0000
   6  -3   2  235008    7757                                                      235227    0.09    0.00  1.0000
  -6   3  -2  221151    8069                                                      221364    0.09    0.00  1.0000
  -5   3  -2    6601     375                                                        6578   -0.06    0.00  1.0000
   5  -3   2    6057     699                                                        6035   -0.06    0.00  1.0000
  -5   3  -2    6972     784                                                        6949   -0.06    0.00  1.0000
[truncated: 15,219,860 more chars]
